# Supplementary material for: Assembly and Comparative Analysis of the Complete Mitochondrial Genome of Two Species of Calla Lilies (Zantedeschia, Araceae)
Source: Int J Mol Sci. 2023 May 31;24(11):9566. doi: 10.3390/ijms24119566 (PMC10254018; doi:10.3390/ijms24119566)
Supplement: Supplementary file 1 [file ijms-24-09566-s001.zip]

Archive with 1 entries (1 files):
- ijms-2372311-supplementary.xlsx
