# Supplementary material for: Assembly and Comparative Analysis of the Complete Mitochondrial Genome of Two Species of Calla Lilies (Zantedeschia, Araceae)
Source: Int J Mol Sci. 2023 May 31;24(11):9566. doi: 10.3390/ijms24119566 (PMC10254018; doi:10.3390/ijms24119566)
Supplement: Supplementary file 1 [file ijms-24-09566-s001.zip › ijms-2372311-supplementary.xlsx]

## Sheet: TableS1
TableS1 Relative synonymous codon use of codons by individual amino acids in the Z. aethiopica mitochondrial genome.
Ala	GCU	GCA	GCC	GCG
	1.6	0.98	0.92	0.5
Arg	AGA	CGA	CGU	CGG	AGG	CGC
	1.35	1.25	1.23	0.8	0.72	0.64
Asn	AAU	AAC
	1.34	0.66
Asp	GAU	GAC
	1.34	0.66
Cys	UGU	UGC
	1.21	0.79
End	UAA	UGA	UAG
	1.59	0.84	0.56
Gln	CAA	CAG
	1.53	0.47
Glu	GAA	GAG
	1.35	0.65
Gly	GGA	GGU	GGG	GGC
	1.45	1.31	0.74	0.51
His	CAU	CAC
	1.49	0.51
Ile	AUU	AUC	AUA
	1.3	0.85	0.85
Leu	UUA	CUU	UUG	CUA	CUC	CUG
	1.39	1.25	1.18	0.9	0.7	0.57
Lys	AAA	AAG
	1.17	0.83
Met	AUG
	1
Phe	UUU	UUC
	1.11	0.89
Pro	CCU	CCA	CCC	CCG
	1.34	1.14	0.88	0.64
Ser	UCU	UCA	AGU	UCC	UCG	AGC
	1.31	1.21	1.06	0.95	0.88	0.58
Thr	ACU	ACA	ACC	ACG
	1.36	1.03	0.99	0.62
Trp	UGG
	1
Tyr	UAU	UAC
	1.48	0.52
Val	GUU	GUA	GUG	GUC
	1.2	1.14	0.9	0.75

## Sheet: TableS2
Table S2 Relative synonymous codon use of codons by individual amino acids in the Z. odorata mitochondrial genome.
Ala	GCU	GCA	GCC	GCG
	1.61	0.97	0.93	0.49
Arg	AGA	CGA	CGU	CGG	AGG	CGC
	1.37	1.26	1.21	0.78	0.75	0.63
Asn	AAU	AAC
	1.35	0.65
Asp	GAU	GAC
	1.34	0.66
Cys	UGU	UGC
	1.18	0.82
End	UAA	UGA	UAG
	1.76	0.88	0.35
Gln	CAA	CAG
	1.52	0.48
Glu	GAA	GAG
	1.35	0.65
Gly	GGA	GGU	GGG	GGC
	1.4	1.29	0.77	0.54
His	CAU	CAC
	1.51	0.49
Ile	AUU	AUC	AUA
	1.28	0.87	0.85
Leu	UUA	CUU	UUG	CUA	CUC	CUG
	1.37	1.27	1.21	0.9	0.69	0.56
Lys	AAA	AAG
	1.13	0.87
Met	AUG
	1
Phe	UUU	UUC
	1.1	0.9
Pro	CCU	CCA	CCC	CCG
	1.38	1.11	0.85	0.65
Ser	UCU	UCA	AGU	UCC	UCG	AGC
	1.33	1.18	1.05	0.96	0.89	0.58
Thr	ACU	ACA	ACC	ACG
	1.34	1.03	1	0.63
Trp	UGG
	1
Tyr	UAU	UAC
	1.5	0.5
Val	GUU	GUA	GUG	GUC
	1.16	1.13	0.91	0.8

## Sheet: TableS3
Table S3 SSRs in the mitochondrial genome of Z. aethiopica.
Mitochondrial genome	SSR nr.	SSR type	SSR	size	start	end
Zantedeschia aethiopica	1	p3	(CAG)4	12	3778	3789
Zantedeschia aethiopica	2	p6	(GGGAGA)3	18	6720	6737
Zantedeschia aethiopica	3	p4	(GTCA)3	12	6869	6880
Zantedeschia aethiopica	4	p3	(GAA)4	12	7050	7061
Zantedeschia aethiopica	5	p4	(AGAA)3	12	7151	7162
Zantedeschia aethiopica	6	p4	(TGAT)3	12	18297	18308
Zantedeschia aethiopica	7	p2	(GA)5	10	19401	19410
Zantedeschia aethiopica	8	p3	(TTC)4	12	23703	23714
Zantedeschia aethiopica	9	p4	(CACC)3	12	29423	29434
Zantedeschia aethiopica	10	p3	(ATC)4	12	41824	41835
Zantedeschia aethiopica	11	p3	(ATT)4	12	43132	43143
Zantedeschia aethiopica	12	p4	(AGTA)3	12	49486	49497
Zantedeschia aethiopica	13	p1	(A)10	10	51536	51545
Zantedeschia aethiopica	14	p3	(AAG)6	18	58436	58453
Zantedeschia aethiopica	15	p4	(GAGG)3	12	69174	69185
Zantedeschia aethiopica	16	p4	(AATC)3	12	75917	75928
Zantedeschia aethiopica	17	p5	(ATTAA)3	15	84774	84788
Zantedeschia aethiopica	18	p4	(GAAA)3	12	84959	84970
Zantedeschia aethiopica	19	p4	(TCTT)3	12	94786	94797
Zantedeschia aethiopica	20	p4	(ATTG)3	12	100641	100652
Zantedeschia aethiopica	21	p4	(AAAT)3	12	109316	109327
Zantedeschia aethiopica	22	p4	(CTCA)3	12	112573	112584
Zantedeschia aethiopica	23	p1	(T)11	11	118251	118261
Zantedeschia aethiopica	24	p1	(T)10	10	120390	120399
Zantedeschia aethiopica	25	p2	(TC)5	10	122440	122449
Zantedeschia aethiopica	26	p3	(CTA)4	12	129992	130003
Zantedeschia aethiopica	27	p4	(ATCA)3	12	130851	130862
Zantedeschia aethiopica	28	p4	(TCCT)3	12	145826	145837
Zantedeschia aethiopica	29	p4	(CTTT)3	12	147550	147561
Zantedeschia aethiopica	30	p4	(ATTC)3	12	163574	163585
Zantedeschia aethiopica	31	p4	(ACCT)3	12	163952	163963
Zantedeschia aethiopica	32	p4	(GCAG)3	12	168030	168041
Zantedeschia aethiopica	33	p2	(TA)7	14	173310	173323
Zantedeschia aethiopica	34	p4	(TCGC)3	12	178332	178343
Zantedeschia aethiopica	35	p4	(TTTC)3	12	181610	181621
Zantedeschia aethiopica	36	p2	(TA)7	14	184148	184161
Zantedeschia aethiopica	37	p2	(TA)6	12	186011	186022
Zantedeschia aethiopica	38	p2	(AT)5	10	186464	186473
Zantedeschia aethiopica	39	p2	(TC)5	10	191560	191569
Zantedeschia aethiopica	40	p2	(GA)6	12	194013	194024
Zantedeschia aethiopica	41	p4	(ATCA)3	12	196246	196257
Zantedeschia aethiopica	42	p2	(GA)5	10	196616	196625
Zantedeschia aethiopica	43	p4	(AATA)3	12	200508	200519
Zantedeschia aethiopica	44	p4	(TCAT)3	12	206419	206430
Zantedeschia aethiopica	45	p4	(GCTA)3	12	209212	209223
Zantedeschia aethiopica	46	p4	(AAAG)3	12	213791	213802
Zantedeschia aethiopica	47	p2	(AG)6	12	217158	217169
Zantedeschia aethiopica	48	p4	(TTCG)3	12	217416	217427
Zantedeschia aethiopica	49	p4	(GAGG)3	12	235070	235081
Zantedeschia aethiopica	50	p4	(CAAG)3	12	241605	241616
Zantedeschia aethiopica	51	p5	(ATACA)3	15	248868	248882
Zantedeschia aethiopica	52	p3	(TAG)4	12	249489	249500
Zantedeschia aethiopica	53	p4	(CTTT)3	12	251476	251487
Zantedeschia aethiopica	54	p4	(AATG)3	12	252128	252139
Zantedeschia aethiopica	55	p2	(GA)6	12	255661	255672
Zantedeschia aethiopica	56	p3	(CTT)4	12	255843	255854
Zantedeschia aethiopica	57	p2	(TA)7	14	260860	260873
Zantedeschia aethiopica	58	p4	(AATC)3	12	261041	261052
Zantedeschia aethiopica	59	p2	(TC)7	14	270234	270247
Zantedeschia aethiopica	60	p4	(ACCT)3	12	287201	287212
Zantedeschia aethiopica	61	p1	(T)10	10	309770	309779
Zantedeschia aethiopica	62	p3	(CTA)4	12	311464	311475
Zantedeschia aethiopica	63	p4	(TTTA)3	12	314432	314443
Zantedeschia aethiopica	64	p4	(CAGT)3	12	318388	318399
Zantedeschia aethiopica	65	p4	(TTAA)3	12	320293	320304
Zantedeschia aethiopica	66	p4	(CTAA)3	12	327838	327849
Zantedeschia aethiopica	67	p3	(CTT)4	12	333967	333978
Zantedeschia aethiopica	68	p4	(GCTA)3	12	341410	341421
Zantedeschia aethiopica	69	p4	(GACG)3	12	343801	343812
Zantedeschia aethiopica	70	p4	(GGAA)3	12	356539	356550
Zantedeschia aethiopica	71	p1	(T)10	10	357708	357717
Zantedeschia aethiopica	72	p1	(A)10	10	361047	361056
Zantedeschia aethiopica	73	p2	(TA)5	10	361611	361620
Zantedeschia aethiopica	74	p2	(CT)5	10	365404	365413
Zantedeschia aethiopica	75	p1	(A)12	12	367367	367378
Zantedeschia aethiopica	76	p4	(GAAT)3	12	368163	368174
Zantedeschia aethiopica	77	p3	(AGA)4	12	379543	379554
Zantedeschia aethiopica	78	p2	(AT)6	12	379728	379739
Zantedeschia aethiopica	79	p3	(AGA)6	18	383638	383655
Zantedeschia aethiopica	80	p3	(AAG)4	12	391014	391025
Zantedeschia aethiopica	81	p2	(AT)5	10	399153	399162
Zantedeschia aethiopica	82	p3	(ATA)5	15	409882	409896
Zantedeschia aethiopica	83	p4	(AGCA)4	16	415490	415505
Zantedeschia aethiopica	84	p2	(TA)5	10	432300	432309
Zantedeschia aethiopica	85	p2	(TA)5	10	435849	435858
Zantedeschia aethiopica	86	p2	(TA)6	12	438519	438530
Zantedeschia aethiopica	87	p4	(TTCC)3	12	444590	444601
Zantedeschia aethiopica	88	p4	(AGAA)3	12	459330	459341
Zantedeschia aethiopica	89	p4	(ATGA)3	12	469875	469886
Zantedeschia aethiopica	90	p4	(CATT)3	12	475334	475345
Zantedeschia aethiopica	91	p2	(TA)6	12	479226	479237
Zantedeschia aethiopica	92	p2	(AT)5	10	486988	486997
Zantedeschia aethiopica	93	p4	(TTTG)3	12	491227	491238
Zantedeschia aethiopica	94	p6	(CCATAC)3	18	492037	492054
Zantedeschia aethiopica	95	p4	(GCCG)3	12	494215	494226
Zantedeschia aethiopica	96	p3	(CTA)4	12	496542	496553
Zantedeschia aethiopica	97	p4	(TTGC)3	12	503221	503232
Zantedeschia aethiopica	98	p2	(GA)5	10	504707	504716
Zantedeschia aethiopica	99	p4	(ATAC)3	12	508046	508057
Zantedeschia aethiopica	100	p1	(A)10	10	512436	512445
Zantedeschia aethiopica	101	p4	(TCTT)3	12	512979	512990
Zantedeschia aethiopica	102	p4	(CTTG)3	12	513585	513596
Zantedeschia aethiopica	103	p3	(TTC)4	12	520324	520335
Zantedeschia aethiopica	104	p4	(CTTC)3	12	520332	520343
Zantedeschia aethiopica	105	p4	(CAAG)3	12	520537	520548
Zantedeschia aethiopica	106	p2	(CT)5	10	523776	523785
Zantedeschia aethiopica	107	p2	(CT)5	10	526947	526956
Zantedeschia aethiopica	108	p4	(TATC)4	16	531892	531907
Zantedeschia aethiopica	109	p4	(AGAA)3	12	539029	539040
Zantedeschia aethiopica	110	p2	(AT)5	10	544032	544041
Zantedeschia aethiopica	111	p4	(ATAG)3	12	546218	546229
Zantedeschia aethiopica	112	p2	(CT)5	10	546370	546379
Zantedeschia aethiopica	113	p4	(TTTC)3	12	547155	547166
Zantedeschia aethiopica	114	p4	(ATAA)3	12	548124	548135
Zantedeschia aethiopica	115	p4	(CTTA)3	12	554194	554205
Zantedeschia aethiopica	116	p4	(TCAC)3	12	562451	562462
Zantedeschia aethiopica	117	p4	(GCTT)3	12	564793	564804
Zantedeschia aethiopica	118	p4	(GAAG)3	12	565753	565764
Zantedeschia aethiopica	119	p4	(TGAC)3	12	566109	566120
Zantedeschia aethiopica	120	p4	(TTGA)3	12	566232	566243
Zantedeschia aethiopica	121	p1	(A)10	10	567741	567750
Zantedeschia aethiopica	122	p3	(GTT)4	12	574428	574439
Zantedeschia aethiopica	123	p2	(TC)5	10	578710	578719
Zantedeschia aethiopica	124	p4	(AAAG)3	12	582332	582343
Zantedeschia aethiopica	125	p1	(T)12	12	594637	594648
Zantedeschia aethiopica	126	p2	(GA)5	10	603388	603397
Zantedeschia aethiopica	127	p4	(GGAA)3	12	613617	613628
Zantedeschia aethiopica	128	p4	(GCTA)3	12	616703	616714
Zantedeschia aethiopica	129	p1	(A)10	10	617801	617810
Zantedeschia aethiopica	130	p1	(A)10	10	623865	623874
Zantedeschia aethiopica	131	p2	(GA)5	10	624790	624799
Zantedeschia aethiopica	132	p3	(CTT)5	15	629113	629127
Zantedeschia aethiopica	133	p4	(TTCT)3	12	636945	636956
Zantedeschia aethiopica	134	p4	(TTCT)3	12	637985	637996
Zantedeschia aethiopica	135	p4	(AAAG)3	12	642394	642405
Zantedeschia aethiopica	136	p1	(G)10	10	653434	653443
Zantedeschia aethiopica	137	p2	(AG)6	12	654961	654972
Zantedeschia aethiopica	138	p3	(TGT)4	12	656608	656619
Zantedeschia aethiopica	139	p4	(CTTT)3	12	657839	657850

## Sheet: TableS4
Table S4 SSRs in the mitochondrial genome of Z. odorata chr1.
Mitochondrial genome	SSR nr.	SSR type	SSR	size	start	end
chromosome 1	1	p1	(T)10	10	19524	19533
chromosome 1	2	p3	(CTA)4	12	21218	21229
chromosome 1	3	p4	(TTTA)3	12	24186	24197
chromosome 1	4	p4	(CAGT)3	12	28142	28153
chromosome 1	5	p4	(TTAA)3	12	30039	30050
chromosome 1	6	p4	(CTAA)3	12	37576	37587
chromosome 1	7	p3	(CTT)4	12	43705	43716
chromosome 1	8	p4	(GCTA)3	12	51148	51159
chromosome 1	9	p4	(GACG)3	12	53531	53542
chromosome 1	10	p4	(GGAA)3	12	66253	66264
chromosome 1	11	p1	(T)10	10	67422	67431
chromosome 1	12	p1	(A)10	10	70761	70770
chromosome 1	13	p2	(TA)5	10	71325	71334
chromosome 1	14	p2	(CT)5	10	75142	75151
chromosome 1	15	p1	(A)12	12	77105	77116
chromosome 1	16	p4	(GAAT)3	12	77901	77912
chromosome 1	17	p3	(AGA)4	12	89277	89288
chromosome 1	18	p2	(AT)6	12	89462	89473
chromosome 1	19	p3	(AGA)6	18	93364	93381
chromosome 1	20	p3	(CAG)4	12	97101	97112
chromosome 1	21	p6	(GGGAGA)3	18	100043	100060
chromosome 1	22	p4	(GTCA)3	12	100192	100203
chromosome 1	23	p3	(GAA)4	12	100373	100384
chromosome 1	24	p4	(AGAA)3	12	100474	100485
chromosome 1	25	p4	(TGAT)3	12	111464	111475
chromosome 1	26	p2	(GA)5	10	112568	112577
chromosome 1	27	p3	(TTC)4	12	116870	116881
chromosome 1	28	p4	(AAAG)3	12	135579	135590
chromosome 1	29	p3	(AAC)4	12	136809	136820
chromosome 1	30	p2	(TC)6	12	138456	138467
chromosome 1	31	p1	(C)10	10	139986	139995
chromosome 1	32	p2	(TC)5	10	149507	149516
chromosome 1	33	p4	(AATC)3	12	151881	151892
chromosome 1	34	p4	(TTTC)3	12	157627	157638
chromosome 1	35	p2	(TA)5	10	158996	159005
chromosome 1	36	p3	(GAA)4	12	159274	159285
chromosome 1	37	p2	(AG)5	10	177558	177567
chromosome 1	38	p3	(TCT)4	12	181586	181597
chromosome 1	39	p3	(TAA)4	12	183441	183452
chromosome 1	40	p3	(GAT)4	12	184750	184761
chromosome 1	41	p4	(GGTG)3	12	197147	197158
chromosome 1	42	p4	(TCAC)3	12	210784	210795
chromosome 1	43	p4	(GCTT)3	12	218976	218987
chromosome 1	44	p4	(CCCT)3	12	225503	225514
chromosome 1	45	p4	(CGAA)3	12	243164	243175
chromosome 1	46	p2	(TC)6	12	243421	243432
chromosome 1	47	p4	(TCTT)3	12	246788	246799
chromosome 1	48	p4	(CTAG)3	12	251367	251378
chromosome 1	49	p4	(AATG)3	12	254160	254171
chromosome 1	50	p4	(TATT)3	12	260072	260083
chromosome 1	51	p2	(TC)5	10	263966	263975
chromosome 1	52	p4	(TGAT)3	12	264334	264345
chromosome 1	53	p2	(CT)6	12	266566	266577
chromosome 1	54	p4	(TTTC)3	12	269607	269618
chromosome 1	55	p4	(AGGA)3	12	284347	284358
chromosome 1	56	p2	(TA)6	12	290415	290426
chromosome 1	57	p2	(TA)5	10	293087	293096
chromosome 1	58	p2	(TA)5	10	296608	296617
chromosome 1	59	p3	(AAG)4	12	306561	306572
chromosome 1	60	p2	(AT)5	10	314692	314701
chromosome 1	61	p3	(ATA)5	15	325405	325419
chromosome 1	62	p4	(AGCA)4	16	331013	331028
chromosome 1	63	p4	(CTTC)3	12	341554	341565
chromosome 1	64	p3	(AAG)6	18	343087	343104
chromosome 1	65	p4	(GAGG)3	12	353815	353826
chromosome 1	66	p4	(CTTT)3	12	363265	363276
chromosome 1	67	p4	(AGAA)3	12	367674	367685
chromosome 1	68	p4	(AGAA)3	12	368714	368725
chromosome 1	69	p2	(GA)5	10	375108	375117
chromosome 1	70	p5	(GGGCC)3	15	378489	378503
chromosome 1	71	p2	(AG)5	10	386139	386148
chromosome 1	72	p4	(CTTT)3	12	393368	393379
chromosome 1	73	p4	(AATG)3	12	394020	394031
chromosome 1	74	p2	(GA)6	12	397549	397560
chromosome 1	75	p3	(CTT)4	12	397731	397742
chromosome 1	76	p2	(TA)7	14	402738	402751
chromosome 1	77	p4	(AATC)3	12	402919	402930
chromosome 1	78	p2	(TC)7	14	412104	412117
chromosome 1	79	p4	(ACCT)3	12	429038	429049

## Sheet: TableS5
Table S5 SSRs in the mitochondrial genome of Z. odorata chr2.
Mitochondrial genome	SSR nr.	SSR type	SSR	size	start	end
chromosome 2	1	p4	(TCCT)3	12	9345	9356
chromosome 2	2	p4	(CTTT)3	12	11069	11080
chromosome 2	3	p4	(ATTC)3	12	27105	27116
chromosome 2	4	p4	(ACCT)3	12	27483	27494
chromosome 2	5	p4	(GCAG)3	12	31561	31572
chromosome 2	6	p2	(TA)9	18	36832	36849
chromosome 2	7	p4	(TCGC)3	12	41942	41953
chromosome 2	8	p4	(TTTC)3	12	45212	45223
chromosome 2	9	p2	(TA)7	14	47750	47763
chromosome 2	10	p2	(TA)6	12	49613	49624
chromosome 2	11	p2	(AT)5	10	50066	50075
chromosome 2	12	p4	(ATGA)3	12	61686	61697
chromosome 2	13	p4	(CATT)3	12	67137	67148
chromosome 2	14	p2	(TA)6	12	71029	71040
chromosome 2	15	p2	(AT)5	10	78791	78800
chromosome 2	16	p4	(TTTG)3	12	83037	83048
chromosome 2	17	p6	(CCATAC)3	18	83847	83864
chromosome 2	18	p4	(GCCG)3	12	86025	86036
chromosome 2	19	p3	(CTA)4	12	88352	88363
chromosome 2	20	p4	(TTGC)3	12	95030	95041
chromosome 2	21	p2	(GA)5	10	96569	96578
chromosome 2	22	p1	(A)10	10	104294	104303
chromosome 2	23	p4	(TCTT)3	12	104837	104848
chromosome 2	24	p4	(CTTG)3	12	105443	105454
chromosome 2	25	p3	(TTC)4	12	112158	112169
chromosome 2	26	p4	(CTTC)3	12	112166	112177
chromosome 2	27	p4	(CAAG)3	12	112371	112382
chromosome 2	28	p2	(CT)5	10	115617	115626
chromosome 2	29	p2	(CT)5	10	118787	118796
chromosome 2	30	p4	(TATC)4	16	123724	123739
chromosome 2	31	p4	(AGAA)3	12	130857	130868
chromosome 2	32	p2	(AT)5	10	135860	135869
chromosome 2	33	p4	(ATAG)3	12	138046	138057
chromosome 2	34	p2	(CT)5	10	138198	138207
chromosome 2	35	p4	(TTTC)3	12	138983	138994
chromosome 2	36	p4	(ATAA)3	12	139952	139963
chromosome 2	37	p4	(CTTA)3	12	146031	146042
chromosome 2	38	p3	(GAA)5	15	150453	150467
chromosome 2	39	p2	(CT)5	10	154775	154784
chromosome 2	40	p1	(T)10	10	155701	155710
chromosome 2	41	p4	(TAGC)3	12	162840	162851
chromosome 2	42	p4	(CTTC)3	12	165925	165936
chromosome 2	43	p2	(TC)5	10	176140	176149
chromosome 2	44	p1	(A)12	12	185086	185097
chromosome 2	45	p4	(CTTT)3	12	197441	197452
chromosome 2	46	p2	(AG)5	10	201056	201065
chromosome 2	47	p3	(ACA)4	12	205335	205346
chromosome 2	48	p3	(TCT)4	12	207272	207283
chromosome 2	49	p4	(TCTT)3	12	208841	208852
chromosome 2	50	p2	(CT)5	10	213930	213939
chromosome 2	51	p1	(T)10	10	222208	222217
chromosome 2	52	p3	(GCT)4	12	225719	225730
chromosome 2	53	p4	(TTCA)3	12	228337	228348
chromosome 2	54	p1	(A)14	14	232065	232078
chromosome 2	55	p4	(GAAA)3	12	236225	236236
chromosome 2	56	p4	(TCTT)3	12	245993	246004
chromosome 2	57	p4	(ATTG)3	12	251819	251830
chromosome 2	58	p4	(AAAT)3	12	260475	260486
chromosome 2	59	p5	(AATCA)3	15	262708	262722
chromosome 2	60	p4	(CTCA)3	12	263744	263755
chromosome 2	61	p1	(T)11	11	269426	269436
chromosome 2	62	p1	(T)10	10	271565	271574
chromosome 2	63	p2	(TC)5	10	273615	273624
chromosome 2	64	p1	(T)10	10	273660	273669
chromosome 2	65	p3	(CTA)4	12	281199	281210
chromosome 2	66	p4	(ATCA)3	12	282058	282069

## Sheet: TableS6
Table S6 Tandem repeat sequences in the mitochondrial genome of Z. aethiopica.
Indices	Period	Copy		Consensus	Percent	Percent	Score	A	C	G	T	Entropy
	Size	Number		Size	Matches	Indels						(0-2)
7970--8054	28	3	84	29	66	13	86	10	37	18	32	1.85
15935--16136	30	6.7	201	30	100	0	404	6	37	26	29	1.81
21859--21963	28	3.8	106.4	28	96	0	183	19	30	19	31	1.96
24276--24336	29	2.1	60.9	29	100	0	122	9	42	19	27	1.83
27302--27342	13	3.2	41.6	13	80	13	57	31	24	12	31	1.92
58705--58730	11	2.4	26.4	11	100	0	52	38	11	42	7	1.7
90437--90492	25	2.2	55	25	100	0	112	39	14	32	14	1.86
90490--90579	29	3.1	89.9	29	100	0	180	24	23	45	6	1.76
100321--100410	29	3.1	89.9	29	100	0	180	10	42	20	27	1.84
148406--148434	14	2.1	29.4	14	100	0	58	58	0	13	27	1.36
162163--162217	28	2	56	28	92	0	92	36	12	32	18	1.88
162215--162276	29	2.1	60.9	29	93	0	106	25	20	45	8	1.79
168505--168538	16	2.1	33.6	16	88	0	50	44	17	14	23	1.86
169012--169066	21	2.6	54.6	22	80	8	69	36	27	14	21	1.93
169106--169151	24	1.9	45.6	24	95	0	83	26	13	30	30	1.93
178216--178306	28	3.3	92.4	27	87	6	137	34	16	31	17	1.92
184819--184897	39	2	78	39	95	0	140	22	27	17	31	1.97
204245--204277	17	1.9	32.3	17	93	0	57	24	15	39	21	1.91
204819--204862	22	2	44	22	81	0	52	45	6	31	15	1.73
242024--242142	28	4.2	117.6	28	98	0	229	13	35	16	34	1.88
253316--253355	21	1.9	39.9	21	89	0	62	12	27	15	45	1.82
254875--254930	28	2	56	28	96	0	103	21	37	21	19	1.94
280346--280387	15	2.8	42	15	92	0	66	21	38	9	30	1.85
286945--287072	66	1.9	125.4	66	95	0	229	12	34	17	35	1.87
287055--287159	29	3.6	104.4	29	92	0	174	8	42	22	25	1.82
361843--361904	28	2.2	61.6	28	100	0	124	17	30	27	24	1.97
379601--379639	17	2.3	39.1	17	90	0	60	41	30	2	25	1.69
406077--406115	20	2	40	20	85	10	53	7	35	33	23	1.83
423048--423108	29	2.1	60.9	29	100	0	122	9	42	19	27	1.83
428016--428052	14	2.6	36.4	14	91	0	65	21	16	16	45	1.84
434362--434451	28	3.2	89.6	28	95	0	153	35	13	33	17	1.89
434429--434520	28	3.2	89.6	28	77	8	105	30	18	39	11	1.87
442760--442799	21	1.9	39.9	22	90	10	66	17	25	17	40	1.91
477303--477391	28	3.3	92.4	26	80	12	101	41	11	32	14	1.81
530828--530873	22	2.1	46.2	22	95	0	83	15	36	17	30	1.91
546205--546252	17	2.7	45.9	18	84	12	64	60	2	22	14	1.45
554377--554415	15	2.6	39	15	83	0	51	43	17	17	20	1.88
564574--564604	15	2.1	31.5	15	93	0	53	32	12	29	25	1.93
592503--592561	28	2.1	58.8	28	87	0	82	18	32	11	37	1.87
595766--595868	28	3.6	100.8	28	85	3	118	11	36	22	29	1.89
595794--595882	29	3.1	89.9	29	90	4	128	8	41	22	26	1.83
645792--645938	28	5.2	145.6	28	100	0	294	35	17	30	17	1.92
662768--662810	13	3.3	42.9	13	81	9	52	27	0	13	58	1.37
662771--662810	20	2	40	20	100	0	80	25	0	15	60	1.35
667987--668072	24	3.7	88.8	24	76	14	99	47	12	24	15	1.8
667981--668072	45	2.1	94.5	44	91	6	150	50	11	23	14	1.76
667981--668052	21	3.3	69.3	20	77	19	74	50	11	25	13	1.75

## Sheet: TableS7
Table S7 Tandem repeat sequences in the mitochondrial genome of Z.odorata chr1.
Indices	Period	Copy		Consensus	Percent	Percent	Score	A	C	G	T	Entropy
	Size	Number		Size	Matches	Indels						(0-2)
89335--89373	17	2.3	39.1	17	90	0	60	41	30	2	25	1.69
101293--101377	28	3	84	29	66	13	86	10	37	18	32	1.85
115026--115130	28	3.8	106.4	28	97	0	174	18	32	22	26	1.97
117485--117546	28	2.2	61.6	28	97	0	115	14	30	22	32	1.94
125061--125146	24	3.7	88.8	23	77	17	97	15	24	12	47	1.8
125081--125152	21	3.3	69.3	21	75	19	76	13	25	11	50	1.75
125061--125152	45	2.1	94.5	45	91	6	152	14	23	11	50	1.76
130619--130658	20	2	40	20	100	0	80	60	15	0	25	1.35
130619--130661	13	3.3	42.9	13	83	6	52	58	13	0	27	1.37
147470--147532	28	2.2	61.6	28	94	0	108	14	34	17	33	1.9
148033--148057	13	1.9	24.7	13	100	0	50	24	28	16	32	1.96
161537--161597	29	2.1	60.9	29	100	0	122	27	19	42	9	1.83
177406--177485	25	3.2	80	25	82	3	90	32	18	25	23	1.97
199824--199858	18	2	36	18	88	5	54	22	25	22	28	1.99
202250--202340	29	3.1	89.9	29	96	0	164	26	20	43	8	1.81
218479--218569	28	3.2	89.6	28	81	6	121	35	15	35	14	1.88
255706--255772	22	2.9	63.8	22	80	6	53	14	32	7	44	1.74
256314--256346	17	1.9	32.3	17	93	0	57	21	39	15	24	1.91
267416--267505	29	3.1	89.9	29	100	0	180	27	20	42	10	1.84
286150--286189	21	1.9	39.9	22	90	10	66	40	17	25	17	1.91
294425--294516	28	3.3	92.4	27	76	8	94	11	39	18	30	1.87
294494--294555	28	2.2	61.6	28	91	0	97	17	32	14	35	1.9
300865--300897	14	2.4	33.6	14	94	0	57	45	18	15	21	1.85
321608--321646	20	2	40	20	85	10	53	7	35	33	23	1.83
338571--338631	29	2.1	60.9	29	100	0	122	9	42	19	27	1.83
343356--343381	11	2.4	26.4	11	100	0	52	38	11	42	7	1.7
386412--386502	28	3.2	89.6	28	90	0	155	15	35	20	28	1.93
395208--395247	21	1.9	39.9	21	89	0	62	12	27	15	45	1.82
396763--396818	28	2	56	28	96	0	103	21	37	21	19	1.94
422216--422257	15	2.8	42	15	92	0	66	21	38	9	30	1.85
428815--428938	66	1.9	125.4	64	91	6	207	12	33	18	35	1.88
428921--428996	29	2.6	75.4	29	91	0	134	7	43	23	25	1.8

## Sheet: TableS8
Table S8 Tandem repeat sequences in the mitochondrial genome of Z. odorata chr2.
Indices	Period	Copy		Consensus	Percent	Percent	Score	A	C	G	T	Entropy
	Size	Number		Size	Matches	Indels						(0-2)
11917--11945	14	2.1	29.4	14	100	0	58	58	0	13	27	1.36
25665--25719	28	2	56	28	92	0	92	36	12	32	18	1.88
25717--25807	29	3.1	89.9	29	96	0	164	26	20	43	8	1.81
32036--32069	16	2.1	33.6	16	88	0	50	44	17	14	23	1.86
32543--32597	21	2.6	54.6	22	80	8	69	36	27	14	21	1.93
32637--32682	24	1.9	45.6	24	95	0	83	26	13	30	30	1.93
41740--41916	28	6.3	176.4	28	73	10	155	33	18	31	16	1.93
41728--41892	56	2.9	162.4	56	100	0	330	32	18	30	17	1.94
48421--48499	39	2	78	39	95	0	140	22	27	17	31	1.97
53233--53301	29	2.4	69.6	29	100	0	138	10	43	17	28	1.81
69104--69194	28	3.4	95.2	27	79	11	107	41	10	32	14	1.81
95591--95653	28	2.2	61.6	28	91	0	99	17	33	12	36	1.88
122660--122705	22	2.1	46.2	22	95	0	83	15	36	17	30	1.91
138033--138080	17	2.7	45.9	18	84	12	64	60	2	22	14	1.45
146214--146252	15	2.6	39	15	83	0	51	43	17	17	20	1.88
146879--146945	28	2.4	67.2	28	84	0	80	35	14	32	16	1.9
146921--147069	24	5.8	139.2	24	79	14	172	26	22	40	9	1.84
146946--147098	29	5.6	162.4	29	79	14	200	25	23	42	8	1.82
146922--147098	53	3.3	174.9	53	100	0	354	25	23	41	9	1.83
177310--177529	28	7.8	218.4	28	98	1	415	27	22	45	4	1.7
183852--183940	29	3.1	89.9	29	88	6	128	26	22	41	8	1.83
183866--183968	28	3.6	100.8	28	86	3	118	29	22	36	11	1.89
187229--187319	29	3.1	89.9	29	100	0	182	27	19	42	9	1.83
241724--241786	28	2.2	61.6	28	91	0	99	34	15	34	14	1.88
251528--251588	29	2.1	60.9	29	93	0	104	8	44	21	26	1.8

## Sheet: TableS9
Table S9 Dispersed repeat sequences in the mitochondrial genome of Z. aethiopica.
The repeat length of the first part	The starting site of the first part	Matching direction	The repeat length of the second part	The starting site of the second part	Interval distance of repeats	E-value
283	136336	F	283	395854	-3	5.36e-152
210	65198	F	210	456634	0	4.74e-116
189	530441	P	189	657961	0	2.08e-103
199	136502	F	199	396020	-3	6.95e-102
195	136550	F	195	396068	-3	1.67e-99
172	15934	F	172	15964	0	3.58e-93
164	6104	P	164	243646	-2	2.82e-83
160	136482	F	160	396000	-3	1.09e-78
143	84125	F	143	456118	0	1.03e-75
142	15934	F	142	15994	0	4.13e-75
133	60847	F	133	476631	-2	8.55e-65
119	645791	F	119	645819	0	2.91e-61
122	65085	F	122	453628	-1	1.66e-60
125	136620	F	125	396138	-2	4.95e-60
117	315888	F	117	546704	-1	1.63e-57
112	15934	F	112	16024	0	4.76e-57
107	257877	P	107	454676	-1	1.57e-51
114	91558	P	114	378623	-3	1.93e-51
102	65105	F	102	453648	0	4.99e-51
111	136643	F	111	396161	-3	1.14e-49
108	511823	P	108	598980	-3	6.72e-48
107	511808	P	107	598996	-3	2.61e-47
92	177443	F	92	533420	0	5.24e-45
91	645791	F	91	645847	0	2.09e-44
91	242023	F	91	242051	-1	5.72e-42
97	91546	P	97	378652	-3	2.04e-41
86	90464	P	86	595821	0	2.14e-41
88	188135	P	88	241090	-1	3.54e-40
91	21844	P	91	178229	-2	7.72e-40
91	100319	F	91	287053	-2	7.72e-40
91	162184	P	91	423047	-2	7.72e-40
82	15934	F	82	16054	0	5.49e-39
81	21854	P	81	178229	0	2.2e-38
80	312689	F	80	351260	0	8.78e-38
80	521358	P	80	568400	0	8.78e-38
79	188236	P	79	476870	0	3.51e-37
78	315927	F	78	546743	0	1.41e-36
77	65408	F	77	461142	0	5.62e-36
77	117473	F	77	376578	0	5.62e-36
77	331368	F	77	506244	0	5.62e-36
76	127232	P	76	595966	0	2.25e-35
83	303703	P	83	378917	-2	4.2e-35
86	327363	F	86	453910	-3	5.93e-35
78	21910	P	78	178204	-1	3.29e-34
74	3919	P	74	459687	0	3.6e-34
74	58217	P	74	618948	0	3.6e-34
74	74432	P	74	409515	0	3.6e-34
74	100349	F	74	423047	0	3.6e-34
74	447579	F	74	599189	0	3.6e-34
80	90489	P	80	287064	-2	2.5e-33
76	497556	F	76	577750	-1	5.13e-33
71	24275	F	71	100349	0	2.3e-32
71	24275	F	71	423047	0	2.3e-32
71	282486	P	71	398473	0	2.3e-32
74	184861	P	74	354487	-1	7.99e-32
80	21886	P	80	178226	-3	1.95e-31
69	330774	P	69	478931	0	3.68e-31
76	90503	P	76	287083	-2	5.77e-31
79	12085	F	79	483349	-3	7.5e-31
75	100348	P	75	162201	-2	2.25e-30
75	239179	P	75	672600	-2	2.25e-30
74	69591	F	74	402573	-2	8.75e-30
74	286950	P	74	434484	-2	8.75e-30
74	327375	F	74	453922	-2	8.75e-30
77	21858	F	77	21886	-3	1.11e-29
70	84798	P	70	596907	-1	1.93e-29
70	287016	F	70	521560	-1	1.93e-29
65	0	P	65	7932	0	9.43e-29
64	63074	P	64	447614	0	3.77e-28
71	24275	P	71	162204	-2	5.15e-28
63	19593	P	63	479774	0	1.51e-27
63	100318	F	63	423045	0	1.51e-27
63	645791	F	63	645875	0	1.51e-27
62	287024	F	62	521568	0	6.04e-27
62	371682	P	62	404952	0	6.04e-27
62	473930	F	62	491901	0	6.04e-27
65	6272	P	65	243579	-1	1.84e-26
65	201567	F	65	411263	-1	1.84e-26
61	24275	F	61	100320	0	2.41e-26
61	90489	F	61	90518	0	2.41e-26
61	90518	P	61	595821	0	2.41e-26
61	100320	F	61	100349	0	2.41e-26
61	162214	P	61	287054	0	2.41e-26
71	90513	P	71	287049	-3	3.55e-26
70	377755	P	70	609143	-3	1.36e-25
63	242023	F	63	242079	-1	2.85e-25
66	69660	F	66	402666	-2	4.55e-25
66	100320	F	66	287083	-2	4.55e-25
66	100330	F	66	287093	-2	4.55e-25
69	237597	P	69	607814	-3	5.21e-25
62	135911	P	62	354500	-1	1.12e-24
62	326859	P	62	597049	-1	1.12e-24
65	434445	P	65	595803	-2	1.77e-24
61	135912	F	61	184861	-1	4.42e-24
61	135992	F	61	184939	-1	4.42e-24
64	90487	F	64	162212	-2	6.84e-24
64	361858	F	64	461415	-2	6.84e-24
60	3932	P	60	611398	-1	1.74e-23
60	396866	F	60	495663	-1	1.74e-23
60	459688	F	60	611398	-1	1.74e-23
56	201576	F	56	411272	0	2.47e-23
56	342383	P	56	442284	0	2.47e-23
56	434502	P	56	521560	0	2.47e-23
63	162212	P	63	595821	-2	2.65e-23
63	423075	F	63	592472	-2	2.65e-23
66	31984	F	66	434416	-3	2.91e-23
66	162170	P	66	592483	-3	2.91e-23
59	282557	F	59	599355	-1	6.84e-23
62	287053	F	62	423046	-2	1.03e-22
54	7944	P	54	434466	0	3.96e-22
54	287333	F	54	288707	0	3.96e-22
61	24275	F	61	287054	-2	3.98e-22
61	24275	F	61	287083	-2	3.98e-22
61	90489	P	61	287054	-2	3.98e-22
61	90518	F	61	162214	-2	3.98e-22
61	100320	P	61	162214	-2	3.98e-22
61	100349	F	61	287054	-2	3.98e-22
61	287054	F	61	595821	-2	3.98e-22
61	287083	F	61	423047	-2	3.98e-22
61	287083	F	61	595821	-2	3.98e-22
64	242033	F	64	595775	-3	4.24e-22
64	242061	F	64	595775	-3	4.24e-22
60	61461	F	60	423219	-2	1.54e-21
53	0	F	53	434467	0	1.58e-21
53	6284	P	53	243579	0	1.58e-21
53	21882	F	53	21910	0	1.58e-21
63	194638	P	63	584472	-3	1.62e-21
63	237653	P	63	607764	-3	1.62e-21
56	13202	P	56	219003	-1	4.15e-21
56	287016	P	56	434502	-1	4.15e-21
62	136702	F	62	396220	-3	6.16e-21
62	162185	F	62	201563	-3	6.16e-21
62	286944	F	62	287010	-3	6.16e-21
62	378346	P	62	608569	-3	6.16e-21
62	434361	F	62	434389	-3	6.16e-21
52	15934	F	52	16084	0	6.33e-21
55	6213	P	55	243646	-1	1.63e-20
55	58371	P	55	273605	-1	1.63e-20
51	24285	F	51	287093	0	2.53e-20
51	61406	P	51	375645	0	2.53e-20
51	100359	F	51	287093	0	2.53e-20
51	157229	P	51	280482	0	2.53e-20
51	287064	F	51	595831	0	2.53e-20
51	287093	F	51	423057	0	2.53e-20
51	303735	P	51	378917	0	2.53e-20
54	100378	F	54	521598	-1	6.41e-20
60	378335	P	60	608582	-3	8.92e-20
50	58371	F	50	585384	0	1.01e-19
50	434474	P	50	595761	0	1.01e-19
53	117482	F	53	508753	-1	2.52e-19
53	257488	P	53	279365	-1	2.52e-19
53	376587	F	53	508753	-1	2.52e-19
59	55084	P	59	304463	-3	3.39e-19
59	511492	F	59	646281	-3	3.39e-19
56	90513	P	56	100330	-2	3.43e-19
56	286950	F	56	521560	-2	3.43e-19
56	287064	F	56	287093	-2	3.43e-19
49	361800	P	49	387020	0	4.05e-19
49	399471	P	49	521594	0	4.05e-19
52	273610	P	52	585382	-1	9.87e-19
58	6053	P	58	243807	-3	1.29e-18
58	162189	F	58	411263	-3	1.29e-18
48	8012	F	48	595805	0	1.62e-18
48	32013	P	48	100319	0	1.62e-18
48	32013	P	48	423046	0	1.62e-18
48	123881	F	48	511208	0	1.62e-18
48	162228	P	48	287111	0	1.62e-18
48	287024	P	48	434502	0	1.62e-18
48	338887	F	48	531597	0	1.62e-18
48	399468	P	48	423076	0	1.62e-18
51	13055	P	51	219135	-1	3.87e-18
54	34168	F	54	154890	-2	5.09e-18
54	242043	F	54	595785	-2	5.09e-18
54	242071	F	54	595785	-2	5.09e-18
54	423105	P	54	477332	-2	5.09e-18
47	24275	P	47	32013	0	6.48e-18
47	32013	P	47	100349	0	6.48e-18
47	90503	F	47	434445	0	6.48e-18
47	90532	F	47	434445	0	6.48e-18
47	287054	F	47	287112	0	6.48e-18
50	397074	F	50	495853	-1	1.52e-17
56	31976	P	56	630358	-3	1.85e-17
56	64953	F	56	453502	-3	1.85e-17
56	434395	P	56	592509	-3	1.85e-17
53	24285	P	53	90487	-2	1.96e-17
53	24285	F	53	595831	-2	1.96e-17
53	90487	P	53	100359	-2	1.96e-17
53	90487	P	53	423057	-2	1.96e-17
53	100359	F	53	595831	-2	1.96e-17
53	423057	F	53	595831	-2	1.96e-17
46	7	P	46	595765	0	2.59e-17
46	7944	F	46	595765	0	2.59e-17
49	162161	F	49	178189	-1	5.95e-17
49	237667	P	49	607764	-1	5.95e-17
55	80768	F	55	537938	-3	7e-17
55	178195	P	55	630359	-3	7e-17
52	21898	F	52	361842	-2	7.55e-17
45	100378	P	45	399471	0	1.04e-16
45	423076	F	45	521598	0	1.04e-16
48	60703	P	48	127593	-1	2.33e-16
48	242095	P	48	477303	-1	2.33e-16
48	399468	P	48	592473	-1	2.33e-16
48	434416	F	48	644041	-1	2.33e-16
51	24285	P	51	90518	-2	2.9e-16
51	90489	P	51	100330	-2	2.9e-16
51	90518	P	51	100359	-2	2.9e-16
51	90518	P	51	423057	-2	2.9e-16
51	100330	F	51	595831	-2	2.9e-16
51	162214	P	51	287093	-2	2.9e-16
44	98442	F	44	100338	0	4.15e-16
44	98442	F	44	287101	0	4.15e-16
44	100377	F	44	592472	0	4.15e-16
44	162173	P	44	503786	0	4.15e-16
44	162203	F	44	201581	0	4.15e-16
44	162203	F	44	411277	0	4.15e-16
44	322242	P	44	380523	0	4.15e-16
47	27205	P	47	63698	-1	9.14e-16
47	31984	F	47	178203	-1	9.14e-16
47	242039	P	47	477304	-1	9.14e-16
47	242067	P	47	477304	-1	9.14e-16
53	53697	P	53	306254	-3	1e-15
53	242089	F	53	595775	-3	1e-15
50	32010	P	50	287112	-2	1.12e-15
50	178190	F	50	434403	-2	1.12e-15
50	287112	P	50	434442	-2	1.12e-15
43	24272	F	43	461440	0	1.66e-15
43	24293	F	43	98442	0	1.66e-15
43	24303	F	43	592472	0	1.66e-15
43	98442	F	43	100367	0	1.66e-15
43	98442	F	43	423065	0	1.66e-15
43	459646	F	43	672680	0	1.66e-15
43	521598	F	43	592473	0	1.66e-15
46	21942	P	46	31985	-1	3.58e-15
46	242023	F	46	595793	-1	3.58e-15
52	178198	F	52	434411	-3	3.78e-15
52	411258	P	52	592483	-3	3.78e-15
52	445127	P	52	571377	-3	3.78e-15
52	595765	P	52	645802	-3	3.78e-15
52	595765	P	52	645830	-3	3.78e-15
52	595765	P	52	645858	-3	3.78e-15
52	595765	P	52	645886	-3	3.78e-15
49	32013	P	49	287052	-2	4.29e-15
42	24304	P	42	399474	0	6.64e-15
42	24304	F	42	521598	0	6.64e-15
42	53056	P	42	361837	0	6.64e-15
42	137050	P	42	662178	0	6.64e-15
42	216735	F	42	482879	0	6.64e-15
42	537942	P	42	545818	0	6.64e-15
42	571313	F	42	647092	0	6.64e-15
45	7998	F	45	75148	-1	1.4e-14
51	104988	P	51	273610	-3	1.42e-14
51	201563	P	51	423086	-3	1.42e-14
51	201563	P	51	592483	-3	1.42e-14
51	411269	P	51	521598	-3	1.42e-14
48	8012	P	48	434460	-2	1.64e-14
48	21857	P	48	645891	-2	1.64e-14
48	31984	F	48	644041	-2	1.64e-14
48	139119	P	48	307318	-2	1.64e-14
48	162198	F	48	399468	-2	1.64e-14
48	178259	F	48	645891	-2	1.64e-14
48	194653	P	48	584472	-2	1.64e-14
48	286958	F	48	287024	-2	1.64e-14
48	456436	P	48	588149	-2	1.64e-14
41	265225	F	41	274216	0	2.65e-14
41	273621	P	41	585382	0	2.65e-14
50	100377	P	50	411271	-3	5.36e-14
50	242047	F	50	361854	-3	5.36e-14
50	242075	F	50	361854	-3	5.36e-14
47	7	F	47	645892	-2	6.31e-14
47	7943	P	47	645892	-2	6.31e-14
47	21858	P	47	645807	-2	6.31e-14
47	21858	P	47	645835	-2	6.31e-14
47	21858	P	47	645863	-2	6.31e-14
47	24275	F	47	287112	-2	6.31e-14
47	32013	F	47	162228	-2	6.31e-14
47	32013	P	47	287083	-2	6.31e-14
47	90532	P	47	287112	-2	6.31e-14
47	100320	F	47	287112	-2	6.31e-14
47	162228	F	47	434445	-2	6.31e-14
47	178259	F	47	645807	-2	6.31e-14
47	178259	F	47	645835	-2	6.31e-14
47	178259	F	47	645863	-2	6.31e-14
47	286988	P	47	434416	-2	6.31e-14
47	287054	P	47	434445	-2	6.31e-14
47	287083	P	47	434445	-2	6.31e-14
47	287112	F	47	423047	-2	6.31e-14
47	287112	F	47	595821	-2	6.31e-14
47	477304	P	47	595781	-2	6.31e-14
40	8026	P	40	394189	0	1.06e-13
40	32020	P	40	461443	0	1.06e-13
40	100320	F	40	461443	0	1.06e-13
40	100349	F	40	461443	0	1.06e-13
40	104988	F	40	464940	0	1.06e-13
40	209586	P	40	533319	0	1.06e-13
40	243890	F	40	662726	0	1.06e-13
40	282875	F	40	619020	0	1.06e-13
40	287122	P	40	434442	0	1.06e-13
40	396886	F	40	495683	0	1.06e-13
40	403012	P	40	611363	0	1.06e-13
40	423047	F	40	461443	0	1.06e-13
49	21858	F	49	21914	-3	2.01e-13
49	21858	P	49	178229	-3	2.01e-13
49	21914	P	49	178257	-3	2.01e-13
49	24263	F	49	595809	-3	2.01e-13
49	100377	P	49	201576	-3	2.01e-13
49	162198	P	49	592472	-3	2.01e-13
49	178229	F	49	178257	-3	2.01e-13
49	178852	P	49	455332	-3	2.01e-13
49	216716	P	49	361898	-3	2.01e-13
49	340913	F	49	454073	-3	2.01e-13
49	387033	F	49	434456	-3	2.01e-13
49	434386	P	49	503781	-3	2.01e-13
43	104996	P	43	628311	-1	2.14e-13
43	321405	P	43	342381	-1	2.14e-13
43	340398	P	43	597141	-1	2.14e-13
46	7	F	46	645808	-2	2.41e-13
46	7	F	46	645836	-2	2.41e-13
46	7	F	46	645864	-2	2.41e-13
46	7944	P	46	645808	-2	2.41e-13
46	7944	P	46	645836	-2	2.41e-13
46	7944	P	46	645864	-2	2.41e-13
46	21886	F	46	461415	-2	2.41e-13
46	21914	F	46	461415	-2	2.41e-13
46	21942	P	46	434417	-2	2.41e-13
46	21942	F	46	630359	-2	2.41e-13
46	178232	P	46	461415	-2	2.41e-13
46	206227	P	46	639026	-2	2.41e-13
46	434474	F	46	645808	-2	2.41e-13
46	434474	F	46	645836	-2	2.41e-13
46	434474	F	46	645864	-2	2.41e-13
46	434474	F	46	645892	-2	2.41e-13
39	24272	P	39	387033	0	4.25e-13
39	29829	F	39	287140	0	4.25e-13
39	32023	P	39	287052	0	4.25e-13
39	63099	P	39	599224	0	4.25e-13
39	100317	F	39	361797	0	4.25e-13
39	162207	F	39	394188	0	4.25e-13
39	201585	F	39	394188	0	4.25e-13
39	243674	F	39	429237	0	4.25e-13
39	326882	P	39	597049	0	4.25e-13
39	361883	P	39	434456	0	4.25e-13
39	361883	F	39	595818	0	4.25e-13
39	387033	P	39	461440	0	4.25e-13
39	394188	F	39	411281	0	4.25e-13
39	534081	P	39	612940	0	4.25e-13
48	162162	F	48	434403	-3	7.57e-13
48	162162	P	48	630371	-3	7.57e-13
48	201576	P	48	521598	-3	7.57e-13
48	235221	P	48	500979	-3	7.57e-13
48	286988	P	48	644040	-3	7.57e-13
48	630358	P	48	644041	-3	7.57e-13
42	13133	P	42	219073	-1	8.36e-13
42	340343	P	42	537942	-1	8.36e-13
42	340343	F	42	545818	-1	8.36e-13
45	162201	P	45	521598	-2	9.24e-13
45	396720	F	45	495510	-2	9.24e-13
38	8028	P	38	162208	0	1.7e-12
38	8028	P	38	201586	0	1.7e-12
38	8028	P	38	411282	0	1.7e-12
38	79544	P	38	361855	0	1.7e-12
38	102788	F	38	242104	0	1.7e-12
38	193165	F	38	503779	0	1.7e-12
38	235222	F	38	368126	0	1.7e-12
38	242020	P	38	644053	0	1.7e-12
38	327488	F	38	454032	0	1.7e-12
38	361798	F	38	423045	0	1.7e-12
47	162170	F	47	434383	-3	2.84e-12
47	178203	F	47	644041	-3	2.84e-12
47	411263	P	47	423086	-3	2.84e-12
47	434361	P	47	503780	-3	2.84e-12
41	178271	P	41	630353	-1	3.27e-12
41	321405	F	41	442299	-1	3.27e-12
41	477353	P	41	503778	-1	3.27e-12
44	7954	F	44	595803	-2	3.53e-12
44	90517	P	44	98442	-2	3.53e-12
44	98442	F	44	287072	-2	3.53e-12
44	201581	P	44	423075	-2	3.53e-12
44	201581	P	44	592472	-2	3.53e-12
44	206509	F	44	209687	-2	3.53e-12
44	411277	P	44	423075	-2	3.53e-12
44	411277	P	44	592472	-2	3.53e-12
44	557166	P	44	667328	-2	3.53e-12
37	17	F	37	645902	0	6.8e-12
37	18497	P	37	182376	0	6.8e-12
37	29830	F	37	602209	0	6.8e-12
37	31994	F	37	299658	0	6.8e-12
37	32023	F	37	162238	0	6.8e-12
37	32023	P	37	287112	0	6.8e-12
37	32024	P	37	361799	0	6.8e-12
37	79558	P	37	595777	0	6.8e-12
37	80774	P	37	545821	0	6.8e-12
37	90542	P	37	287083	0	6.8e-12
37	162238	P	37	423047	0	6.8e-12
37	162238	P	37	461443	0	6.8e-12
37	178201	P	37	503793	0	6.8e-12
37	257504	P	37	279365	0	6.8e-12
37	287053	F	37	361799	0	6.8e-12
37	287054	F	37	461443	0	6.8e-12
37	287064	P	37	434445	0	6.8e-12
37	287112	F	37	461443	0	6.8e-12
37	287122	F	37	595831	0	6.8e-12
37	287141	F	37	602209	0	6.8e-12
37	305756	P	37	377415	0	6.8e-12
37	379281	P	37	389995	0	6.8e-12
37	397087	F	37	495866	0	6.8e-12
46	21942	P	46	644042	-3	1.06e-11
46	29822	P	46	644050	-3	1.06e-11
46	242023	F	46	361858	-3	1.06e-11
46	290448	P	46	306917	-3	1.06e-11
40	8020	P	40	434460	-1	1.27e-11
40	426299	P	40	434481	-1	1.27e-11
40	426299	F	40	595764	-1	1.27e-11
43	0	P	43	595803	-2	1.35e-11
43	24303	P	43	201582	-2	1.35e-11
43	24303	P	43	411278	-2	1.35e-11
43	32007	F	43	434439	-2	1.35e-11
43	90489	P	43	98442	-2	1.35e-11
43	98442	P	43	162214	-2	1.35e-11
43	98442	F	43	595839	-2	1.35e-11
43	201581	F	43	399473	-2	1.35e-11
43	242099	F	43	595785	-2	1.35e-11
43	399473	F	43	411277	-2	1.35e-11
43	411277	P	43	521598	-2	1.35e-11
36	17	F	36	645818	0	2.72e-11
36	17	F	36	645846	0	2.72e-11
36	17	F	36	645874	0	2.72e-11
36	13222	P	36	219003	0	2.72e-11
36	21857	P	36	31996	0	2.72e-11
36	21896	F	36	461425	0	2.72e-11
36	21924	F	36	461425	0	2.72e-11
36	21952	P	36	434417	0	2.72e-11
36	24275	F	36	361800	0	2.72e-11
36	29829	F	36	461414	0	2.72e-11
36	29830	P	36	79543	0	2.72e-11
36	31996	F	36	178271	0	2.72e-11
36	32024	F	36	387033	0	2.72e-11
36	59181	F	36	574752	0	2.72e-11
36	79543	P	36	287141	0	2.72e-11
36	79543	P	36	602209	0	2.72e-11
36	79572	P	36	419402	0	2.72e-11
36	90514	P	36	361886	0	2.72e-11
36	90543	P	36	361886	0	2.72e-11
36	100320	P	36	387033	0	2.72e-11
36	100349	F	36	361800	0	2.72e-11
36	100349	P	36	387033	0	2.72e-11
36	162239	P	36	361800	0	2.72e-11
36	162239	F	36	387033	0	2.72e-11
36	184588	P	36	420946	0	2.72e-11
36	242107	P	36	434427	0	2.72e-11
36	287050	P	36	399484	0	2.72e-11
36	287054	P	36	387033	0	2.72e-11
36	287083	F	36	361886	0	2.72e-11
36	287112	F	36	361800	0	2.72e-11
36	287112	P	36	387033	0	2.72e-11
36	287140	F	36	461414	0	2.72e-11
36	361800	F	36	461443	0	2.72e-11
36	387033	P	36	423047	0	2.72e-11
36	396376	F	36	647119	0	2.72e-11
36	407643	F	36	477303	0	2.72e-11
36	434484	F	36	645818	0	2.72e-11
36	434484	F	36	645846	0	2.72e-11
36	434484	F	36	645874	0	2.72e-11
36	434484	F	36	645902	0	2.72e-11
36	530397	F	36	572050	0	2.72e-11
45	406798	F	45	637801	-3	3.97e-11
39	14	P	39	426300	-1	4.97e-11
39	6201	P	39	429237	-1	4.97e-11
39	7944	F	39	426300	-1	4.97e-11
39	21854	F	39	630355	-1	4.97e-11
39	21939	P	39	645790	-1	4.97e-11
39	61011	P	39	434369	-1	4.97e-11
39	100388	P	39	411271	-1	4.97e-11
39	102788	F	39	242048	-1	4.97e-11
39	102788	F	39	242076	-1	4.97e-11
39	102788	F	39	595790	-1	4.97e-11
42	7956	F	42	8012	-2	5.14e-11
42	53051	F	42	178224	-2	5.14e-11
42	396829	F	42	495624	-2	5.14e-11
42	434366	F	42	453169	-2	5.14e-11
42	503786	F	42	592502	-2	5.14e-11
35	18	F	35	645791	0	1.09e-10
35	7944	P	35	645791	0	1.09e-10
35	7972	P	35	95895	0	1.09e-10
35	8000	F	35	193167	0	1.09e-10
35	8000	F	35	503781	0	1.09e-10
35	8025	F	35	361883	0	1.09e-10
35	19596	P	35	635857	0	1.09e-10
35	21858	P	35	299660	0	1.09e-10
35	29830	F	35	361858	0	1.09e-10
35	75150	F	35	193167	0	1.09e-10
35	75150	F	35	503781	0	1.09e-10
35	79544	P	35	461415	0	1.09e-10
35	90487	F	35	201590	0	1.09e-10
35	90487	F	35	411286	0	1.09e-10
35	100388	P	35	162201	0	1.09e-10
35	102791	P	35	434428	0	1.09e-10
35	176732	F	35	660225	0	1.09e-10
35	178271	F	35	299660	0	1.09e-10
35	201590	P	35	595849	0	1.09e-10
35	209549	P	35	533369	0	1.09e-10
35	242051	P	35	644053	0	1.09e-10
35	242079	P	35	644053	0	1.09e-10
35	287141	F	35	361858	0	1.09e-10
35	361858	F	35	602209	0	1.09e-10
35	407644	P	35	595793	0	1.09e-10
35	411286	P	35	595849	0	1.09e-10
35	426300	F	35	630359	0	1.09e-10
35	434485	F	35	645791	0	1.09e-10
35	461415	F	35	602209	0	1.09e-10
35	479799	F	35	635857	0	1.09e-10
35	595765	P	35	645791	0	1.09e-10
35	645791	F	35	645903	0	1.09e-10
44	8016	F	44	24263	-3	1.48e-10
44	24268	P	44	434455	-3	1.48e-10
44	273609	F	44	628310	-3	1.48e-10
44	387033	P	44	595813	-3	1.48e-10
44	511517	F	44	646306	-3	1.48e-10
38	21939	P	38	645819	-1	1.94e-10
38	21939	P	38	645847	-1	1.94e-10
38	21939	P	38	645875	-1	1.94e-10
38	61012	P	38	434397	-1	1.94e-10
38	100388	P	38	201576	-1	1.94e-10
38	102788	P	38	477304	-1	1.94e-10
38	102791	F	38	286988	-1	1.94e-10
38	193165	P	38	477355	-1	1.94e-10
38	299660	P	38	426297	-1	1.94e-10
38	320954	P	38	351444	-1	1.94e-10
38	416835	F	38	545827	-1	1.94e-10
41	0	P	41	8012	-2	1.96e-10
41	178213	F	41	477302	-2	1.96e-10
41	187169	F	41	570959	-2	1.96e-10
41	434394	F	41	453169	-2	1.96e-10
34	7	F	34	79561	0	4.35e-10
34	7956	P	34	79561	0	4.35e-10
34	8028	P	34	90487	0	4.35e-10
34	8028	F	34	595850	0	4.35e-10
34	32028	F	34	399484	0	4.35e-10
34	32028	P	34	521596	0	4.35e-10
34	53059	P	34	361870	0	4.35e-10
34	64975	F	34	453524	0	4.35e-10
34	79561	F	34	434474	0	4.35e-10
34	90487	F	34	394193	0	4.35e-10
34	98452	P	34	162242	0	4.35e-10
34	209234	P	34	341908	0	4.35e-10
34	361842	F	34	361870	0	4.35e-10
34	361884	P	34	394195	0	4.35e-10
34	394193	P	34	595850	0	4.35e-10
34	394195	F	34	434460	0	4.35e-10
34	394195	P	34	595819	0	4.35e-10
43	16110	P	43	407643	-3	5.53e-10
43	21878	P	43	79544	-3	5.53e-10
43	79544	F	43	178243	-3	5.53e-10
43	91512	P	43	378740	-3	5.53e-10
43	100378	P	43	394184	-3	5.53e-10
43	286926	F	43	500966	-3	5.53e-10
43	377789	P	43	609136	-3	5.53e-10
43	394184	F	43	399473	-3	5.53e-10
43	394184	P	43	423076	-3	5.53e-10
43	394184	P	43	521598	-3	5.53e-10
43	394184	P	43	592473	-3	5.53e-10
43	464938	F	43	585381	-3	5.53e-10
40	21882	F	40	361854	-2	7.45e-10
40	21926	P	40	53053	-2	7.45e-10
40	21938	F	40	242103	-2	7.45e-10
40	178242	P	40	361854	-2	7.45e-10
40	184818	F	40	184857	-2	7.45e-10
40	286983	P	40	407644	-2	7.45e-10
40	286984	F	40	595761	-2	7.45e-10
40	287083	F	40	461443	-2	7.45e-10
40	361883	P	40	387032	-2	7.45e-10
40	434367	P	40	592525	-2	7.45e-10
40	434455	P	40	461440	-2	7.45e-10
40	461440	F	40	595818	-2	7.45e-10
40	503793	F	40	630371	-2	7.45e-10
37	16117	P	37	434426	-1	7.54e-10
37	21942	P	37	299658	-1	7.54e-10
37	118626	F	37	474266	-1	7.54e-10
37	120447	F	37	399587	-1	7.54e-10
37	178213	F	37	299658	-1	7.54e-10
37	242107	P	37	407642	-1	7.54e-10
37	299658	P	37	630359	-1	7.54e-10
37	434414	P	37	503793	-1	7.54e-10
37	434426	F	37	477302	-1	7.54e-10
37	477302	F	37	644051	-1	7.54e-10
37	630369	P	37	644041	-1	7.54e-10
33	13142	P	33	219073	0	1.74e-09
33	24275	F	33	98453	0	1.74e-09
33	24303	P	33	162243	0	1.74e-09
33	32027	P	33	98453	0	1.74e-09
33	39884	P	33	296891	0	1.74e-09
33	60718	P	33	127593	0	1.74e-09
33	80778	P	33	340346	0	1.74e-09
33	90518	F	33	201592	0	1.74e-09
33	90518	F	33	411288	0	1.74e-09
33	98452	F	33	592472	0	1.74e-09
33	98453	F	33	100320	0	1.74e-09
33	98453	F	33	287054	0	1.74e-09
33	98453	F	33	361800	0	1.74e-09
33	98453	P	33	387036	0	1.74e-09
33	98453	F	33	423047	0	1.74e-09
33	98453	F	33	461443	0	1.74e-09
33	100319	P	33	399484	0	1.74e-09
33	100319	F	33	521597	0	1.74e-09
33	100348	F	33	592472	0	1.74e-09
33	100377	P	33	162243	0	1.74e-09
33	118933	F	33	183751	0	1.74e-09
33	162243	P	33	423075	0	1.74e-09
33	162243	P	33	592472	0	1.74e-09
33	201592	P	33	287082	0	1.74e-09
33	268620	P	33	397091	0	1.74e-09
33	268620	P	33	495870	0	1.74e-09
33	287082	P	33	411288	0	1.74e-09
33	287111	F	33	592472	0	1.74e-09
33	297902	P	33	645564	0	1.74e-09
33	361799	P	33	399484	0	1.74e-09
33	361799	F	33	521597	0	1.74e-09
33	399484	P	33	423046	0	1.74e-09
33	416835	P	33	537942	0	1.74e-09
33	423046	F	33	521597	0	1.74e-09
33	423105	F	33	503786	0	1.74e-09
39	8007	P	39	79561	-2	2.83e-09
39	21868	F	39	242033	-2	2.83e-09
39	21868	F	39	242061	-2	2.83e-09
39	21868	F	39	242089	-2	2.83e-09
39	24272	F	39	361883	-2	2.83e-09
39	24304	P	39	394188	-2	2.83e-09
39	65009	F	39	453564	-2	2.83e-09
39	90542	P	39	100318	-2	2.83e-09
39	90542	P	39	423045	-2	2.83e-09
39	178214	F	39	645790	-2	2.83e-09
39	178257	P	39	242033	-2	2.83e-09
39	178257	P	39	242061	-2	2.83e-09
39	178257	P	39	242089	-2	2.83e-09
39	178862	P	39	455332	-2	2.83e-09
39	235219	P	39	630387	-2	2.83e-09
39	434400	P	39	500986	-2	2.83e-09
39	434414	P	39	630369	-2	2.83e-09
36	18	P	36	630358	-1	2.94e-09
36	7943	F	36	630358	-1	2.94e-09
36	21858	F	36	426300	-1	2.94e-09
36	21952	P	36	644042	-1	2.94e-09
36	102791	F	36	242023	-1	2.94e-09
36	178270	P	36	426300	-1	2.94e-09
36	242022	P	36	434428	-1	2.94e-09
36	242107	P	36	644052	-1	2.94e-09
36	368126	P	36	500990	-1	2.94e-09
36	407643	F	36	434427	-1	2.94e-09
36	407643	F	36	644052	-1	2.94e-09
36	426300	P	36	645818	-1	2.94e-09
36	426300	P	36	645846	-1	2.94e-09
36	426300	P	36	645874	-1	2.94e-09
36	426300	P	36	645902	-1	2.94e-09
36	630358	P	36	645903	-1	2.94e-09
36	630359	P	36	645790	-1	2.94e-09
32	8028	P	32	90518	0	6.96e-09
32	8028	P	32	90547	0	6.96e-09
32	8028	F	32	287083	0	6.96e-09
32	16117	F	32	102791	0	6.96e-09
32	16117	F	32	242107	0	6.96e-09
32	24275	F	32	24304	0	6.96e-09
32	24275	F	32	100378	0	6.96e-09
32	24275	P	32	399484	0	6.96e-09
32	24275	F	32	423076	0	6.96e-09
32	24275	F	32	521598	0	6.96e-09
32	24275	F	32	592473	0	6.96e-09
32	24304	P	32	32028	0	6.96e-09
32	24304	F	32	100320	0	6.96e-09
32	24304	F	32	287054	0	6.96e-09
32	24304	F	32	361800	0	6.96e-09
32	24304	P	32	387037	0	6.96e-09
32	24304	F	32	423047	0	6.96e-09
32	24304	F	32	461443	0	6.96e-09
32	24314	P	32	162204	0	6.96e-09
32	24314	P	32	201582	0	6.96e-09
32	24314	P	32	411278	0	6.96e-09
32	32028	P	32	100378	0	6.96e-09
32	32028	P	32	423076	0	6.96e-09
32	32028	P	32	592473	0	6.96e-09
32	90489	F	32	90547	0	6.96e-09
32	90489	P	32	361886	0	6.96e-09
32	90489	F	32	434460	0	6.96e-09
32	90489	P	32	595821	0	6.96e-09
32	90518	F	32	394195	0	6.96e-09
32	90547	F	32	162214	0	6.96e-09
32	90547	F	32	201592	0	6.96e-09
32	90547	F	32	394195	0	6.96e-09
32	90547	F	32	411288	0	6.96e-09
32	90547	P	32	595850	0	6.96e-09
32	98453	P	32	399484	0	6.96e-09
32	98453	F	32	521598	0	6.96e-09
32	100320	F	32	100378	0	6.96e-09
32	100320	F	32	423076	0	6.96e-09
32	100320	F	32	592473	0	6.96e-09
32	100349	P	32	399484	0	6.96e-09
32	100349	F	32	521598	0	6.96e-09
32	100378	F	32	287054	0	6.96e-09
32	100378	F	32	361800	0	6.96e-09
32	100378	P	32	387037	0	6.96e-09
32	100378	F	32	423047	0	6.96e-09
32	100378	F	32	461443	0	6.96e-09
32	135941	F	32	184890	0	6.96e-09
32	135941	P	32	354500	0	6.96e-09
32	162162	F	32	235226	0	6.96e-09
32	162162	F	32	368130	0	6.96e-09
32	162214	P	32	361886	0	6.96e-09
32	162214	F	32	434460	0	6.96e-09
32	162214	P	32	595821	0	6.96e-09
32	162243	F	32	399484	0	6.96e-09
32	162243	P	32	521598	0	6.96e-09
32	178190	F	32	453178	0	6.96e-09
32	201592	P	32	361886	0	6.96e-09
32	201592	F	32	434460	0	6.96e-09
32	201592	P	32	595821	0	6.96e-09
32	257952	P	32	454676	0	6.96e-09
32	287054	F	32	423076	0	6.96e-09
32	287054	F	32	592473	0	6.96e-09
32	287083	P	32	394195	0	6.96e-09
32	287112	P	32	399484	0	6.96e-09
32	287112	F	32	521598	0	6.96e-09
32	312046	F	32	672697	0	6.96e-09
32	354423	F	32	408032	0	6.96e-09
32	361800	F	32	423076	0	6.96e-09
32	361800	F	32	592473	0	6.96e-09
32	361886	P	32	411288	0	6.96e-09
32	361886	F	32	595850	0	6.96e-09
32	387037	F	32	399484	0	6.96e-09
32	387037	P	32	423076	0	6.96e-09
32	387037	P	32	521598	0	6.96e-09
32	387037	P	32	592473	0	6.96e-09
32	395747	P	32	670618	0	6.96e-09
32	399484	P	32	461443	0	6.96e-09
32	411288	F	32	434460	0	6.96e-09
32	411288	P	32	595821	0	6.96e-09
32	423047	F	32	423076	0	6.96e-09
32	423047	F	32	592473	0	6.96e-09
32	423076	F	32	461443	0	6.96e-09
32	434460	P	32	595850	0	6.96e-09
32	461443	F	32	521598	0	6.96e-09
32	461443	F	32	592473	0	6.96e-09
32	585570	F	32	587833	0	6.96e-09
32	595821	F	32	595850	0	6.96e-09
41	21938	P	41	477302	-3	7.64e-09
41	61009	P	41	453172	-3	7.64e-09
41	108909	F	41	580030	-3	7.64e-09
41	162176	F	41	434361	-3	7.64e-09
41	235223	F	41	434400	-3	7.64e-09
41	242104	P	41	645788	-3	7.64e-09
41	273621	P	41	464939	-3	7.64e-09
41	282420	P	41	398579	-3	7.64e-09
41	667986	F	41	668031	-3	7.64e-09
38	8028	F	38	24304	-2	1.07e-08
38	8028	F	38	100378	-2	1.07e-08
38	8028	P	38	399478	-2	1.07e-08
38	8028	F	38	423076	-2	1.07e-08
38	8028	F	38	521598	-2	1.07e-08
38	8028	F	38	592473	-2	1.07e-08
38	12188	F	38	73413	-2	1.07e-08
38	16642	P	38	266666	-2	1.07e-08
38	21911	P	38	79544	-2	1.07e-08
38	21939	F	38	102788	-2	1.07e-08
38	32023	F	38	90542	-2	1.07e-08
38	90543	P	38	361798	-2	1.07e-08
38	162238	P	38	287082	-2	1.07e-08
38	178215	P	38	595790	-2	1.07e-08
38	178215	F	38	645819	-2	1.07e-08
38	178215	F	38	645847	-2	1.07e-08
38	178215	F	38	645875	-2	1.07e-08
38	235223	F	38	434372	-2	1.07e-08
38	235231	P	38	500979	-2	1.07e-08
38	456000	P	38	599269	-2	1.07e-08
38	500987	F	38	630384	-2	1.07e-08
35	18	P	35	21942	-1	1.14e-08
35	7944	F	35	21942	-1	1.14e-08
35	8000	P	35	477356	-1	1.14e-08
35	8000	F	35	630387	-1	1.14e-08
35	16114	F	35	286985	-1	1.14e-08
35	21858	F	35	21942	-1	1.14e-08
35	21858	P	35	178215	-1	1.14e-08
35	21942	P	35	178271	-1	1.14e-08
35	21942	P	35	434485	-1	1.14e-08
35	21942	F	35	595765	-1	1.14e-08
35	21942	P	35	645903	-1	1.14e-08
35	31984	F	35	162175	-1	1.14e-08
35	31984	P	35	503793	-1	1.14e-08
35	31996	P	35	426300	-1	1.14e-08
35	75150	P	35	477356	-1	1.14e-08
35	75150	F	35	630387	-1	1.14e-08
35	95110	P	35	434375	-1	1.14e-08
35	102791	P	35	407644	-1	1.14e-08
35	102791	P	35	644053	-1	1.14e-08
35	162162	P	35	500987	-1	1.14e-08
35	162175	F	35	644041	-1	1.14e-08
35	178190	P	35	500987	-1	1.14e-08
35	178215	F	35	178271	-1	1.14e-08
35	193167	F	35	630387	-1	1.14e-08
35	218213	P	35	582337	-1	1.14e-08
35	242023	F	35	242107	-1	1.14e-08
35	242023	P	35	407644	-1	1.14e-08
35	242023	P	35	477304	-1	1.14e-08
35	242051	P	35	407644	-1	1.14e-08
35	242051	P	35	434428	-1	1.14e-08
35	242079	P	35	407644	-1	1.14e-08
35	242079	P	35	434428	-1	1.14e-08
35	242107	F	35	286988	-1	1.14e-08
35	287000	F	35	592509	-1	1.14e-08
35	340352	F	35	416835	-1	1.14e-08
35	368127	P	35	630387	-1	1.14e-08
35	426300	P	35	645791	-1	1.14e-08
35	434416	P	35	592509	-1	1.14e-08
35	434428	P	35	595793	-1	1.14e-08
35	434485	P	35	630359	-1	1.14e-08
35	477356	P	35	630387	-1	1.14e-08
35	503781	F	35	630387	-1	1.14e-08
35	503793	P	35	644041	-1	1.14e-08
35	592509	F	35	630371	-1	1.14e-08
35	595765	F	35	630359	-1	1.14e-08
35	595793	P	35	644053	-1	1.14e-08
35	630359	P	35	645819	-1	1.14e-08
35	630359	P	35	645847	-1	1.14e-08
35	630359	P	35	645875	-1	1.14e-08
31	46258	P	31	534146	0	2.78e-08
31	80774	P	31	416835	0	2.78e-08
31	84103	F	31	511456	0	2.78e-08
31	90436	F	31	90461	0	2.78e-08
31	90553	F	31	95904	0	2.78e-08
31	105008	P	31	628311	0	2.78e-08
31	162186	P	31	193172	0	2.78e-08
31	193172	F	31	423105	0	2.78e-08
31	383065	P	31	384849	0	2.78e-08
40	8020	P	40	387037	-3	2.83e-08
40	53053	P	40	242035	-3	2.83e-08
40	53053	P	40	242063	-3	2.83e-08
40	53053	P	40	242091	-3	2.83e-08
40	58371	F	40	464941	-3	2.83e-08
40	102788	P	40	645817	-3	2.83e-08
40	102788	P	40	645845	-3	2.83e-08
40	102788	P	40	645873	-3	2.83e-08
40	104988	F	40	585383	-3	2.83e-08
40	178190	P	40	592517	-3	2.83e-08
40	178198	F	40	434383	-3	2.83e-08
40	178198	P	40	592509	-3	2.83e-08
40	178214	P	40	242103	-3	2.83e-08
40	179857	P	40	260662	-3	2.83e-08
40	330426	F	40	540517	-3	2.83e-08
40	419410	F	40	592504	-3	2.83e-08
37	17	P	37	21857	-2	4.07e-08
37	17	F	37	178270	-2	4.07e-08
37	7943	F	37	21857	-2	4.07e-08
37	7943	P	37	178270	-2	4.07e-08
37	16117	P	37	477302	-2	4.07e-08
37	16117	P	37	644051	-2	4.07e-08
37	21857	F	37	242022	-2	4.07e-08
37	21898	P	37	53056	-2	4.07e-08
37	21926	F	37	361842	-2	4.07e-08
37	24275	P	37	90513	-2	4.07e-08
37	24275	P	37	90542	-2	4.07e-08
37	24285	P	37	434445	-2	4.07e-08
37	32013	F	37	90503	-2	4.07e-08
37	32013	F	37	90532	-2	4.07e-08
37	32013	P	37	595831	-2	4.07e-08
37	32023	F	37	90513	-2	4.07e-08
37	32023	F	37	434455	-2	4.07e-08
37	32023	P	37	595821	-2	4.07e-08
37	79558	P	37	242035	-2	4.07e-08
37	79558	P	37	242063	-2	4.07e-08
37	79558	P	37	242091	-2	4.07e-08
37	90513	P	37	100320	-2	4.07e-08
37	90513	P	37	423047	-2	4.07e-08
37	90513	P	37	461443	-2	4.07e-08
37	90542	P	37	100349	-2	4.07e-08
37	90542	P	37	461443	-2	4.07e-08
37	96993	P	37	155499	-2	4.07e-08
37	100320	P	37	434455	-2	4.07e-08
37	100320	F	37	595821	-2	4.07e-08
37	100330	P	37	434445	-2	4.07e-08
37	100349	P	37	434455	-2	4.07e-08
37	100349	F	37	595821	-2	4.07e-08
37	100359	P	37	434445	-2	4.07e-08
37	162173	P	37	630371	-2	4.07e-08
37	178229	P	37	361842	-2	4.07e-08
37	178270	P	37	242022	-2	4.07e-08
37	286988	P	37	645817	-2	4.07e-08
37	286988	P	37	645845	-2	4.07e-08
37	286988	P	37	645873	-2	4.07e-08
37	286988	P	37	645901	-2	4.07e-08
37	286998	F	37	630369	-2	4.07e-08
37	287054	F	37	287083	-2	4.07e-08
37	287093	F	37	287122	-2	4.07e-08
37	299658	F	37	644051	-2	4.07e-08
37	361800	F	37	361886	-2	4.07e-08
37	368127	F	37	434372	-2	4.07e-08
37	423047	P	37	434455	-2	4.07e-08
37	423047	F	37	595821	-2	4.07e-08
37	423057	P	37	434445	-2	4.07e-08
34	7964	F	34	8020	-1	4.44e-08
34	7964	F	34	595813	-1	4.44e-08
34	8012	F	34	242035	-1	4.44e-08
34	8012	F	34	242063	-1	4.44e-08
34	8012	F	34	242091	-1	4.44e-08
34	21954	P	34	162176	-1	4.44e-08
34	21954	F	34	503793	-1	4.44e-08
34	21954	F	34	592509	-1	4.44e-08
34	61487	F	34	423245	-1	4.44e-08
34	139133	P	34	307318	-1	4.44e-08
34	235225	F	34	453177	-1	4.44e-08
34	368129	F	34	453177	-1	4.44e-08
34	396731	F	34	495521	-1	4.44e-08
34	423125	P	34	477332	-1	4.44e-08
34	434374	F	34	453177	-1	4.44e-08
34	628607	P	34	644026	-1	4.44e-08
39	7959	P	39	387043	-3	1.05e-07
39	21938	F	39	242047	-3	1.05e-07
39	21938	F	39	242075	-3	1.05e-07
39	53689	P	39	306276	-3	1.05e-07
39	58371	F	39	104989	-3	1.05e-07
39	75146	P	39	368127	-3	1.05e-07
39	178215	P	39	242047	-3	1.05e-07
39	178215	P	39	242075	-3	1.05e-07
39	242023	F	39	426300	-3	1.05e-07
39	242051	F	39	426300	-3	1.05e-07
39	242079	F	39	426300	-3	1.05e-07
39	287140	P	39	644050	-3	1.05e-07
39	434369	F	39	477353	-3	1.05e-07
39	500986	F	39	592521	-3	1.05e-07
30	8005	P	30	162187	0	1.11e-07
30	8005	F	30	423105	0	1.11e-07
30	53051	F	30	477313	0	1.11e-07
30	58074	F	30	102654	0	1.11e-07
30	75155	P	30	162187	0	1.11e-07
30	75155	F	30	423105	0	1.11e-07
30	206523	F	30	209701	0	1.11e-07
30	270072	P	30	378531	0	1.11e-07
30	287093	F	30	461453	0	1.11e-07
30	361898	P	30	482879	0	1.11e-07
30	480215	P	30	629236	0	1.11e-07
36	7	P	36	242033	-2	1.54e-07
36	7	P	36	242061	-2	1.54e-07
36	7	P	36	242089	-2	1.54e-07
36	17	P	36	286988	-2	1.54e-07
36	18	F	36	31996	-2	1.54e-07
36	7943	P	36	31996	-2	1.54e-07
36	7944	F	36	286988	-2	1.54e-07
36	7954	F	36	242033	-2	1.54e-07
36	7954	F	36	242061	-2	1.54e-07
36	7954	F	36	242089	-2	1.54e-07
36	21857	P	36	644053	-2	1.54e-07
36	21858	F	36	242051	-2	1.54e-07
36	21858	F	36	242079	-2	1.54e-07
36	21858	P	36	434484	-2	1.54e-07
36	21858	F	36	595765	-2	1.54e-07
36	21896	F	36	361868	-2	1.54e-07
36	21924	F	36	361868	-2	1.54e-07
36	21952	F	36	286998	-2	1.54e-07
36	31995	F	36	645790	-2	1.54e-07
36	31996	P	36	242022	-2	1.54e-07
36	31996	F	36	645903	-2	1.54e-07
36	32024	P	36	361886	-2	1.54e-07
36	61012	F	36	592525	-2	1.54e-07
36	79572	F	36	387004	-2	1.54e-07
36	90514	P	36	361800	-2	1.54e-07
36	90514	F	36	387033	-2	1.54e-07
36	90543	F	36	387033	-2	1.54e-07
36	100320	F	36	361886	-2	1.54e-07
36	100349	F	36	361886	-2	1.54e-07
36	162239	P	36	361886	-2	1.54e-07
36	162243	F	36	201592	-2	1.54e-07
36	162243	F	36	411288	-2	1.54e-07
36	178214	F	36	407643	-2	1.54e-07
36	178232	P	36	361868	-2	1.54e-07
36	178270	P	36	242051	-2	1.54e-07
36	178270	P	36	242079	-2	1.54e-07
36	178270	F	36	434484	-2	1.54e-07
36	178270	P	36	595765	-2	1.54e-07
36	178271	F	36	644053	-2	1.54e-07
36	184822	P	36	354525	-2	1.54e-07
36	193166	P	36	235223	-2	1.54e-07
36	193166	P	36	368127	-2	1.54e-07
36	199635	P	36	205612	-2	1.54e-07
36	235223	F	36	477356	-2	1.54e-07
36	235223	P	36	503780	-2	1.54e-07
36	242023	F	36	286988	-2	1.54e-07
36	242033	P	36	434474	-2	1.54e-07
36	242051	F	36	286988	-2	1.54e-07
36	242061	P	36	434474	-2	1.54e-07
36	242079	F	36	286988	-2	1.54e-07
36	242089	P	36	434474	-2	1.54e-07
36	286988	F	36	595793	-2	1.54e-07
36	287054	F	36	361886	-2	1.54e-07
36	287083	F	36	361800	-2	1.54e-07
36	287083	P	36	387033	-2	1.54e-07
36	287112	F	36	361886	-2	1.54e-07
36	299659	F	36	645790	-2	1.54e-07
36	299660	F	36	434485	-2	1.54e-07
36	299660	P	36	595764	-2	1.54e-07
36	361800	P	36	434456	-2	1.54e-07
36	361800	F	36	595821	-2	1.54e-07
36	361886	F	36	423047	-2	1.54e-07
36	368127	F	36	477356	-2	1.54e-07
36	368127	P	36	503780	-2	1.54e-07
36	387004	P	36	419402	-2	1.54e-07
36	595775	F	36	595803	-2	1.54e-07
33	100388	P	33	394184	-1	1.72e-07
33	137339	P	33	281288	-1	1.72e-07
33	162184	F	33	477353	-1	1.72e-07
33	286936	F	33	500976	-1	1.72e-07
33	378179	P	33	608763	-1	1.72e-07
33	434402	F	33	453177	-1	1.72e-07
33	453177	P	33	500990	-1	1.72e-07
33	471841	F	33	601678	-1	1.72e-07
38	0	F	38	387044	-3	3.87e-07
38	21939	F	38	595790	-3	3.87e-07
38	29827	F	38	242020	-3	3.87e-07
38	73501	P	38	376277	-3	3.87e-07
38	79544	P	38	242048	-3	3.87e-07
38	79544	P	38	242076	-3	3.87e-07
38	102788	P	38	178215	-3	3.87e-07
38	102788	P	38	645791	-3	3.87e-07
38	242104	P	38	645819	-3	3.87e-07
38	242104	P	38	645847	-3	3.87e-07
38	242104	P	38	645875	-3	3.87e-07
38	247325	F	38	249975	-3	3.87e-07
38	286998	P	38	645806	-3	3.87e-07
38	286998	P	38	645834	-3	3.87e-07
38	286998	P	38	645862	-3	3.87e-07
38	286998	P	38	645890	-3	3.87e-07
38	299657	F	38	477301	-3	3.87e-07
38	324854	F	38	625238	-3	3.87e-07
38	340341	F	38	416824	-3	3.87e-07
38	434397	F	38	477353	-3	3.87e-07
38	434400	P	38	630384	-3	3.87e-07
35	18	F	35	178215	-2	5.82e-07
35	18	F	35	299660	-2	5.82e-07
35	7944	P	35	178215	-2	5.82e-07
35	7944	P	35	299660	-2	5.82e-07
35	8000	P	35	235223	-2	5.82e-07
35	8000	P	35	368127	-2	5.82e-07
35	8025	F	35	461440	-2	5.82e-07
35	21858	P	35	645791	-2	5.82e-07
35	21886	F	35	29830	-2	5.82e-07
35	21886	F	35	287141	-2	5.82e-07
35	21886	F	35	602209	-2	5.82e-07
35	21914	F	35	29830	-2	5.82e-07
35	21914	F	35	287141	-2	5.82e-07
35	21914	F	35	602209	-2	5.82e-07
35	21942	F	35	426300	-2	5.82e-07
35	29830	P	35	178243	-2	5.82e-07
35	31984	P	35	592509	-2	5.82e-07
35	31996	P	35	242051	-2	5.82e-07
35	31996	P	35	242079	-2	5.82e-07
35	31996	F	35	434485	-2	5.82e-07
35	31996	P	35	595765	-2	5.82e-07
35	31996	F	35	645819	-2	5.82e-07
35	31996	F	35	645847	-2	5.82e-07
35	31996	F	35	645875	-2	5.82e-07
35	75150	P	35	235223	-2	5.82e-07
35	79560	F	35	645807	-2	5.82e-07
35	79560	F	35	645835	-2	5.82e-07
35	79560	F	35	645863	-2	5.82e-07
35	79560	F	35	645891	-2	5.82e-07
35	90487	P	35	592472	-2	5.82e-07
35	178215	P	35	426300	-2	5.82e-07
35	178215	F	35	434485	-2	5.82e-07
35	178215	P	35	595765	-2	5.82e-07
35	178215	F	35	645903	-2	5.82e-07
35	178243	P	35	287141	-2	5.82e-07
35	178243	P	35	602209	-2	5.82e-07
35	178271	F	35	645791	-2	5.82e-07
35	242023	P	35	299660	-2	5.82e-07
35	242051	P	35	299660	-2	5.82e-07
35	242079	P	35	299660	-2	5.82e-07
35	286988	P	35	477304	-2	5.82e-07
35	286988	P	35	645791	-2	5.82e-07
35	299660	F	35	645819	-2	5.82e-07
35	299660	F	35	645847	-2	5.82e-07
35	299660	F	35	645875	-2	5.82e-07
35	299660	F	35	645903	-2	5.82e-07
35	368127	F	35	434400	-2	5.82e-07
35	377643	P	35	609284	-2	5.82e-07
35	387051	F	35	645808	-2	5.82e-07
35	387051	F	35	645836	-2	5.82e-07
35	387051	F	35	645864	-2	5.82e-07
35	387051	F	35	645892	-2	5.82e-07
35	434372	P	35	500990	-2	5.82e-07
35	592472	F	35	595849	-2	5.82e-07
35	592509	P	35	644041	-2	5.82e-07
32	16117	F	32	242023	-1	6.68e-07
32	16117	F	32	242051	-1	6.68e-07
32	16117	F	32	242079	-1	6.68e-07
32	16117	F	32	595793	-1	6.68e-07
32	24314	P	32	394185	-1	6.68e-07
32	58377	F	32	77053	-1	6.68e-07
32	75862	F	32	453179	-1	6.68e-07
32	75868	F	32	235233	-1	6.68e-07
32	77053	P	32	273622	-1	6.68e-07
32	77053	F	32	585390	-1	6.68e-07
32	95113	P	32	434403	-1	6.68e-07
32	162162	F	32	453178	-1	6.68e-07
32	178190	F	32	235226	-1	6.68e-07
32	178190	F	32	368130	-1	6.68e-07
32	178190	F	32	434375	-1	6.68e-07
32	202984	F	32	507557	-1	6.68e-07
32	328207	F	32	571428	-1	6.68e-07
32	397036	F	32	495824	-1	6.68e-07
32	464948	P	32	628322	-1	6.68e-07
32	503801	F	32	630379	-1	6.68e-07
32	512707	F	32	647511	-1	6.68e-07
37	16117	F	37	21942	-3	1.43e-06
37	21858	F	37	102791	-3	1.43e-06
37	31984	P	37	286998	-3	1.43e-06
37	31994	F	37	477302	-3	1.43e-06
37	90547	P	37	521593	-3	1.43e-06
37	95109	P	37	178189	-3	1.43e-06
37	102791	P	37	178269	-3	1.43e-06
37	102791	P	37	645901	-3	1.43e-06
37	139029	P	37	179863	-3	1.43e-06
37	178203	P	37	286998	-3	1.43e-06
37	193166	P	37	434371	-3	1.43e-06
37	206305	P	37	655301	-3	1.43e-06
37	242022	F	37	461414	-3	1.43e-06
37	242035	F	37	361842	-3	1.43e-06
37	242063	F	37	361842	-3	1.43e-06
37	242091	F	37	361842	-3	1.43e-06
37	286987	F	37	426299	-3	1.43e-06
37	299658	F	37	434426	-3	1.43e-06
37	299659	F	37	407643	-3	1.43e-06
37	445088	P	37	550920	-3	1.43e-06
37	602209	P	37	644051	-3	1.43e-06
34	8012	F	34	595777	-2	2.2e-06
34	24273	P	34	394195	-2	2.2e-06
34	53059	P	34	461427	-2	2.2e-06
34	79561	P	34	595805	-2	2.2e-06
34	90487	F	34	399482	-2	2.2e-06
34	90487	P	34	521598	-2	2.2e-06
34	313722	F	34	589042	-2	2.2e-06
34	361842	F	34	461427	-2	2.2e-06
34	387037	F	34	394195	-2	2.2e-06
34	394195	P	34	461441	-2	2.2e-06
34	399482	P	34	595850	-2	2.2e-06
34	521598	F	34	595850	-2	2.2e-06
31	8038	F	31	24314	-1	2.59e-06
31	8038	F	31	100388	-1	2.59e-06
31	8038	P	31	399475	-1	2.59e-06
31	8038	F	31	423086	-1	2.59e-06
31	8038	F	31	521608	-1	2.59e-06
31	8038	F	31	592483	-1	2.59e-06
31	32013	P	31	98440	-1	2.59e-06
31	58358	F	31	464928	-1	2.59e-06
31	65017	F	31	453572	-1	2.59e-06
31	75162	F	31	595805	-1	2.59e-06
31	75862	F	31	178191	-1	2.59e-06
31	79572	P	31	592501	-1	2.59e-06
31	91596	P	31	260746	-1	2.59e-06
31	201564	P	31	592530	-1	2.59e-06
31	242010	P	31	411302	-1	2.59e-06
31	260744	F	31	378666	-1	2.59e-06
31	331453	F	31	506323	-1	2.59e-06
31	377772	P	31	497883	-1	2.59e-06
31	434408	P	31	500986	-1	2.59e-06
36	17	P	36	102791	-3	5.24e-06
36	18	F	36	434428	-3	5.24e-06
36	7943	P	36	434428	-3	5.24e-06
36	7944	F	36	102791	-3	5.24e-06
36	21857	P	36	434428	-3	5.24e-06
36	21858	F	36	595793	-3	5.24e-06
36	21868	F	36	461425	-3	5.24e-06
36	21868	F	36	595803	-3	5.24e-06
36	21942	P	36	407643	-3	5.24e-06
36	31995	P	36	242107	-3	5.24e-06
36	31995	F	36	407643	-3	5.24e-06
36	44975	F	36	463473	-3	5.24e-06
36	61011	P	36	235223	-3	5.24e-06
36	61011	P	36	368127	-3	5.24e-06
36	75157	P	36	79564	-3	5.24e-06
36	79543	F	36	644052	-3	5.24e-06
36	100316	P	36	394195	-3	5.24e-06
36	102791	P	36	434484	-3	5.24e-06
36	102791	F	36	595765	-3	5.24e-06
36	120173	P	36	422974	-3	5.24e-06
36	135912	F	36	184822	-3	5.24e-06
36	177444	P	36	209466	-3	5.24e-06
36	178260	P	36	461425	-3	5.24e-06
36	178260	P	36	595803	-3	5.24e-06
36	178270	P	36	595793	-3	5.24e-06
36	178271	F	36	434428	-3	5.24e-06
36	193167	P	36	434399	-3	5.24e-06
36	209466	P	36	533421	-3	5.24e-06
36	242022	F	36	287140	-3	5.24e-06
36	242022	F	36	630358	-3	5.24e-06
36	242051	F	36	461415	-3	5.24e-06
36	242079	F	36	461415	-3	5.24e-06
36	242107	P	36	299659	-3	5.24e-06
36	434427	F	36	645790	-3	5.24e-06
36	434428	F	36	645903	-3	5.24e-06
36	461414	P	36	644053	-3	5.24e-06
33	21874	P	33	477318	-2	8.27e-06
33	53717	P	33	306254	-2	8.27e-06
33	61011	F	33	95112	-2	8.27e-06
33	75862	F	33	368131	-2	8.27e-06
33	75862	F	33	434376	-2	8.27e-06
33	77818	F	33	178474	-2	8.27e-06
33	79558	F	33	477318	-2	8.27e-06
33	90489	F	33	162243	-2	8.27e-06
33	90518	P	33	592472	-2	8.27e-06
33	90546	P	33	98453	-2	8.27e-06
33	90547	F	33	399484	-2	8.27e-06
33	95112	P	33	453178	-2	8.27e-06
33	98452	P	33	201592	-2	8.27e-06
33	98452	P	33	411288	-2	8.27e-06
33	98453	F	33	361886	-2	8.27e-06
33	98453	P	33	434459	-2	8.27e-06
33	98453	F	33	595821	-2	8.27e-06
33	100348	P	33	201592	-2	8.27e-06
33	100348	P	33	411288	-2	8.27e-06
33	106884	F	33	292187	-2	8.27e-06
33	162214	F	33	162243	-2	8.27e-06
33	162243	P	33	595849	-2	8.27e-06
33	178257	F	33	477318	-2	8.27e-06
33	201592	P	33	287111	-2	8.27e-06
33	202941	F	33	507508	-2	8.27e-06
33	286974	F	33	602195	-2	8.27e-06
33	287082	F	33	592472	-2	8.27e-06
33	287111	P	33	411288	-2	8.27e-06
33	406810	F	33	637813	-2	8.27e-06
33	411258	F	33	453172	-2	8.27e-06
33	453177	P	33	592525	-2	8.27e-06
33	453177	P	33	630387	-2	8.27e-06
33	477353	P	33	592502	-2	8.27e-06
30	7968	F	30	361882	-1	1e-05
30	8016	P	30	477321	-1	1e-05
30	21974	F	30	24332	-1	1e-05
30	53050	P	30	595790	-1	1e-05
30	53218	P	30	243846	-1	1e-05
30	58392	P	30	628310	-1	1e-05
30	61892	F	30	164416	-1	1e-05
30	90436	P	30	628612	-1	1e-05
30	90461	P	30	628612	-1	1e-05
30	105009	P	30	273610	-1	1e-05
30	105010	F	30	585405	-1	1e-05
30	129194	P	30	576257	-1	1e-05
30	162187	P	30	630392	-1	1e-05
30	221518	P	30	372706	-1	1e-05
30	235231	F	30	434380	-1	1e-05
30	235234	F	30	434411	-1	1e-05
30	235239	P	30	286939	-1	1e-05
30	257994	P	30	570740	-1	1e-05
30	304267	P	30	572026	-1	1e-05
30	420994	P	30	512387	-1	1e-05
30	423105	F	30	630392	-1	1e-05
30	477321	P	30	595809	-1	1e-05
30	592502	F	30	630392	-1	1e-05
30	594221	F	30	664434	-1	1e-05
35	18	P	35	242107	-3	1.92e-05
35	7944	F	35	242107	-3	1.92e-05
35	8000	P	35	434372	-3	1.92e-05
35	8000	P	35	434400	-3	1.92e-05
35	8000	F	35	500990	-3	1.92e-05
35	16114	P	35	434488	-3	1.92e-05
35	16114	F	35	595762	-3	1.92e-05
35	21858	F	35	242107	-3	1.92e-05
35	21858	P	35	407644	-3	1.92e-05
35	21858	P	35	477304	-3	1.92e-05
35	21869	P	35	387051	-3	1.92e-05
35	21886	P	35	31996	-3	1.92e-05
35	21886	P	35	299660	-3	1.92e-05
35	21914	P	35	31996	-3	1.92e-05
35	21914	P	35	299660	-3	1.92e-05
35	21942	F	35	242023	-3	1.92e-05
35	21942	F	35	286988	-3	1.92e-05
35	24789	P	35	172712	-3	1.92e-05
35	29830	F	35	242051	-3	1.92e-05
35	29830	F	35	242079	-3	1.92e-05
35	31984	F	35	434388	-3	1.92e-05
35	31996	P	35	102791	-3	1.92e-05
35	31996	F	35	178243	-3	1.92e-05
35	31996	P	35	595793	-3	1.92e-05
35	53070	F	35	477356	-3	1.92e-05
35	53238	P	35	306715	-3	1.92e-05
35	61012	F	35	500990	-3	1.92e-05
35	61366	P	35	136440	-3	1.92e-05
35	61366	P	35	395958	-3	1.92e-05
35	75150	P	35	434372	-3	1.92e-05
35	75150	P	35	434400	-3	1.92e-05
35	75150	F	35	500990	-3	1.92e-05
35	79544	P	35	242023	-3	1.92e-05
35	95110	P	35	235226	-3	1.92e-05
35	102791	P	35	299660	-3	1.92e-05
35	162175	P	35	287000	-3	1.92e-05
35	178215	P	35	242023	-3	1.92e-05
35	178243	F	35	299660	-3	1.92e-05
35	178260	F	35	387051	-3	1.92e-05
35	178271	P	35	242107	-3	1.92e-05
35	178271	F	35	407644	-3	1.92e-05
35	178271	F	35	477304	-3	1.92e-05
35	193167	F	35	500990	-3	1.92e-05
35	235223	P	35	592525	-3	1.92e-05
35	242023	F	35	602209	-3	1.92e-05
35	242051	F	35	287141	-3	1.92e-05
35	242051	F	35	602209	-3	1.92e-05
35	242051	F	35	630359	-3	1.92e-05
35	242079	F	35	287141	-3	1.92e-05
35	242079	F	35	602209	-3	1.92e-05
35	242079	F	35	630359	-3	1.92e-05
35	242107	P	35	434485	-3	1.92e-05
35	242107	F	35	595765	-3	1.92e-05
35	242107	P	35	645903	-3	1.92e-05
35	286988	F	35	630359	-3	1.92e-05
35	287000	F	35	419415	-3	1.92e-05
35	287000	F	35	503793	-3	1.92e-05
35	299660	P	35	595793	-3	1.92e-05
35	327196	F	35	453735	-3	1.92e-05
35	327319	F	35	453858	-3	1.92e-05
35	361858	P	35	644053	-3	1.92e-05
35	368127	P	35	592525	-3	1.92e-05
35	426300	P	35	644053	-3	1.92e-05
35	434372	P	35	630387	-3	1.92e-05
35	434388	F	35	644041	-3	1.92e-05
35	434428	F	35	434485	-3	1.92e-05
35	434428	P	35	595765	-3	1.92e-05
35	434428	F	35	645819	-3	1.92e-05
35	434428	F	35	645847	-3	1.92e-05
35	434428	F	35	645875	-3	1.92e-05
35	477356	P	35	500990	-3	1.92e-05
35	500990	F	35	503781	-3	1.92e-05
32	7966	P	32	90553	-2	3.11e-05
32	7970	P	32	394197	-2	3.11e-05
32	8000	P	32	162162	-2	3.11e-05
32	8028	P	32	32028	-2	3.11e-05
32	8028	F	32	98453	-2	3.11e-05
32	8028	F	32	100320	-2	3.11e-05
32	8028	F	32	100349	-2	3.11e-05
32	8028	P	32	162243	-2	3.11e-05
32	8028	F	32	287054	-2	3.11e-05
32	8028	F	32	287112	-2	3.11e-05
32	8028	F	32	361800	-2	3.11e-05
32	8028	F	32	423047	-2	3.11e-05
32	19254	P	32	209093	-2	3.11e-05
32	21996	P	32	216716	-2	3.11e-05
32	24275	P	32	90489	-2	3.11e-05
32	24275	P	32	162214	-2	3.11e-05
32	24275	P	32	201592	-2	3.11e-05
32	24275	P	32	411288	-2	3.11e-05
32	24275	F	32	595850	-2	3.11e-05
32	24304	P	32	90547	-2	3.11e-05
32	24304	F	32	361886	-2	3.11e-05
32	24304	P	32	434460	-2	3.11e-05
32	24304	F	32	595821	-2	3.11e-05
32	32028	F	32	90489	-2	3.11e-05
32	32028	F	32	162214	-2	3.11e-05
32	32028	F	32	201592	-2	3.11e-05
32	32028	F	32	394195	-2	3.11e-05
32	32028	F	32	411288	-2	3.11e-05
32	32028	P	32	595850	-2	3.11e-05
32	53019	F	32	178185	-2	3.11e-05
32	61012	P	32	178190	-2	3.11e-05
32	75150	P	32	162162	-2	3.11e-05
32	83126	P	32	525731	-2	3.11e-05
32	90489	P	32	100320	-2	3.11e-05
32	90489	P	32	287054	-2	3.11e-05
32	90489	P	32	361800	-2	3.11e-05
32	90489	F	32	387037	-2	3.11e-05
32	90489	P	32	423047	-2	3.11e-05
32	90489	P	32	461443	-2	3.11e-05
32	90518	F	32	399484	-2	3.11e-05
32	90518	P	32	521598	-2	3.11e-05
32	90547	P	32	100378	-2	3.11e-05
32	90547	P	32	423076	-2	3.11e-05
32	90547	P	32	592473	-2	3.11e-05
32	95113	F	32	592525	-2	3.11e-05
32	98453	P	32	394195	-2	3.11e-05
32	100320	P	32	162214	-2	3.11e-05
32	100320	P	32	201592	-2	3.11e-05
32	100320	P	32	411288	-2	3.11e-05
32	100320	F	32	595850	-2	3.11e-05
32	100349	P	32	394195	-2	3.11e-05
32	100378	F	32	361886	-2	3.11e-05
32	100378	P	32	434460	-2	3.11e-05
32	100378	F	32	595821	-2	3.11e-05
32	162162	P	32	193167	-2	3.11e-05
32	162162	F	32	477359	-2	3.11e-05
32	162162	P	32	503781	-2	3.11e-05
32	162214	P	32	287054	-2	3.11e-05
32	162214	P	32	361800	-2	3.11e-05
32	162214	F	32	387037	-2	3.11e-05
32	162214	P	32	423047	-2	3.11e-05
32	162214	P	32	461443	-2	3.11e-05
32	162243	F	32	394195	-2	3.11e-05
32	201563	F	32	434370	-2	3.11e-05
32	201563	F	32	434398	-2	3.11e-05
32	201564	F	32	387003	-2	3.11e-05
32	201592	P	32	287054	-2	3.11e-05
32	201592	P	32	361800	-2	3.11e-05
32	201592	F	32	387037	-2	3.11e-05
32	201592	P	32	423047	-2	3.11e-05
32	201592	P	32	461443	-2	3.11e-05
32	287054	P	32	394195	-2	3.11e-05
32	287054	P	32	411288	-2	3.11e-05
32	287054	F	32	595850	-2	3.11e-05
32	287083	P	32	399484	-2	3.11e-05
32	287083	F	32	521598	-2	3.11e-05
32	287112	P	32	394195	-2	3.11e-05
32	326791	P	32	597187	-2	3.11e-05
32	328399	P	32	482064	-2	3.11e-05
32	361800	P	32	394195	-2	3.11e-05
32	361800	P	32	411288	-2	3.11e-05
32	361800	F	32	595850	-2	3.11e-05
32	361886	P	32	399484	-2	3.11e-05
32	361886	F	32	423076	-2	3.11e-05
32	361886	F	32	521598	-2	3.11e-05
32	361886	F	32	592473	-2	3.11e-05
32	387003	F	32	411260	-2	3.11e-05
32	387037	F	32	411288	-2	3.11e-05
32	387037	P	32	595850	-2	3.11e-05
32	394195	P	32	423047	-2	3.11e-05
32	399484	F	32	434460	-2	3.11e-05
32	399484	P	32	595821	-2	3.11e-05
32	411288	P	32	423047	-2	3.11e-05
32	411288	P	32	461443	-2	3.11e-05
32	416843	P	32	466558	-2	3.11e-05
32	423047	F	32	595850	-2	3.11e-05
32	423076	P	32	434460	-2	3.11e-05
32	423076	F	32	595821	-2	3.11e-05
32	434460	P	32	521598	-2	3.11e-05
32	434460	P	32	592473	-2	3.11e-05
32	454479	F	32	512275	-2	3.11e-05
32	461443	F	32	595850	-2	3.11e-05
32	471849	F	32	601686	-2	3.11e-05
32	521598	F	32	595821	-2	3.11e-05
32	592473	F	32	595821	-2	3.11e-05
34	8012	F	34	21870	-3	7.03e-05
34	8012	P	34	178260	-3	7.03e-05
34	21954	P	34	434361	-3	7.03e-05
34	21954	P	34	434389	-3	7.03e-05
34	31972	P	34	500987	-3	7.03e-05
34	31985	F	34	434361	-3	7.03e-05
34	95111	P	34	368130	-3	7.03e-05
34	136291	F	34	395809	-3	7.03e-05
34	157706	P	34	436892	-3	7.03e-05
34	178204	F	34	434361	-3	7.03e-05
34	193166	P	34	453177	-3	7.03e-05
34	316694	P	34	473961	-3	7.03e-05
34	371359	P	34	599111	-3	7.03e-05
34	434361	F	34	434417	-3	7.03e-05
34	434361	F	34	644042	-3	7.03e-05
34	453177	F	34	477358	-3	7.03e-05
34	453177	P	34	503780	-3	7.03e-05
34	505997	F	34	605346	-3	7.03e-05
31	0	F	31	90554	-2	0.000116
31	53023	F	31	453177	-2	0.000116
31	75162	F	31	242035	-2	0.000116
31	75162	F	31	242063	-2	0.000116
31	75162	F	31	242091	-2	0.000116
31	75862	F	31	162163	-2	0.000116
31	75862	F	31	434404	-2	0.000116
31	75862	P	31	500990	-2	0.000116
31	95904	F	31	434466	-2	0.000116
31	187182	F	31	570972	-2	0.000116
31	193172	F	31	592502	-2	0.000116
31	216172	F	31	602715	-2	0.000116
31	238882	P	31	548762	-2	0.000116
31	368135	F	31	434380	-2	0.000116
31	497883	F	31	609165	-2	0.000116
31	587415	F	31	587449	-2	0.000116
33	7965	F	33	24268	-3	0.000256
33	8000	P	33	453177	-3	0.000256
33	16116	P	33	299663	-3	0.000256
33	24964	P	33	426715	-3	0.000256
33	38556	F	33	440939	-3	0.000256
33	75150	P	33	453177	-3	0.000256
33	75862	P	33	95111	-3	0.000256
33	95104	P	33	162170	-3	0.000256
33	102803	F	33	630399	-3	0.000256
33	361846	P	33	477318	-3	0.000256
33	423105	P	33	434369	-3	0.000256
33	423105	P	33	434397	-3	0.000256
30	0	F	30	95905	-2	0.000436
30	0	P	30	361881	-2	0.000436
30	7	F	30	477321	-2	0.000436
30	7960	P	30	477321	-2	0.000436
30	7972	P	30	90491	-2	0.000436
30	7972	P	30	90520	-2	0.000436
30	7972	P	30	162216	-2	0.000436
30	7972	P	30	201594	-2	0.000436
30	7972	F	30	287083	-2	0.000436
30	7972	P	30	411290	-2	0.000436
30	7972	F	30	595850	-2	0.000436
30	7994	P	30	75869	-2	0.000436
30	8005	F	30	592502	-2	0.000436
30	8028	P	30	95900	-2	0.000436
30	11780	P	30	100214	-2	0.000436
30	16127	F	30	21952	-2	0.000436
30	16653	P	30	266663	-2	0.000436
30	21874	F	30	24263	-2	0.000436
30	21952	F	30	242117	-2	0.000436
30	24263	P	30	178260	-2	0.000436
30	53022	F	30	235224	-2	0.000436
30	53022	F	30	368128	-2	0.000436
30	53022	F	30	434373	-2	0.000436
30	53022	F	30	434401	-2	0.000436
30	53022	P	30	500994	-2	0.000436
30	53051	P	30	102787	-2	0.000436
30	58392	F	30	105010	-2	0.000436
30	75155	F	30	592502	-2	0.000436
30	79572	P	30	630392	-2	0.000436
30	90439	P	30	595877	-2	0.000436
30	90491	F	30	95900	-2	0.000436
30	90520	F	30	95900	-2	0.000436
30	95900	F	30	162216	-2	0.000436
30	95900	F	30	201594	-2	0.000436
30	95900	P	30	287083	-2	0.000436
30	95900	P	30	361886	-2	0.000436
30	95900	F	30	394197	-2	0.000436
30	95900	F	30	411290	-2	0.000436
30	95900	P	30	595821	-2	0.000436
30	95900	P	30	595850	-2	0.000436
30	108920	F	30	580041	-2	0.000436
30	117509	F	30	508780	-2	0.000436
30	120165	P	30	422988	-2	0.000436
30	146292	P	30	293299	-2	0.000436
30	162187	F	30	235223	-2	0.000436
30	162187	F	30	368127	-2	0.000436
30	201565	F	30	235223	-2	0.000436
30	201565	F	30	368127	-2	0.000436
30	235221	P	30	419410	-2	0.000436
30	235223	F	30	387004	-2	0.000436
30	235223	F	30	411261	-2	0.000436
30	235223	P	30	423105	-2	0.000436
30	235223	P	30	592502	-2	0.000436
30	235234	P	30	592519	-2	0.000436
30	242033	F	30	426310	-2	0.000436
30	242061	F	30	426310	-2	0.000436
30	242089	F	30	426310	-2	0.000436
30	251119	P	30	251119	-2	0.000436
30	264649	F	30	605638	-2	0.000436
30	287093	F	30	361810	-2	0.000436
30	287093	P	30	387029	-2	0.000436
30	368127	F	30	387004	-2	0.000436
30	368127	F	30	411261	-2	0.000436
30	368127	P	30	423105	-2	0.000436
30	368127	P	30	592502	-2	0.000436
30	368135	P	30	500987	-2	0.000436
30	376614	F	30	508780	-2	0.000436
30	387002	P	30	592532	-2	0.000436
30	399498	P	30	595753	-2	0.000436
30	403681	F	30	555581	-2	0.000436
30	409826	F	30	611977	-2	0.000436
30	419410	F	30	630394	-2	0.000436
30	434380	P	30	500987	-2	0.000436
30	434474	F	30	477321	-2	0.000436
30	461453	F	30	595831	-2	0.000436
30	474352	F	30	572011	-2	0.000436
30	535269	F	30	549696	-2	0.000436
30	544255	P	30	545728	-2	0.000436
30	549815	F	30	552183	-2	0.000436
30	585405	P	30	628310	-2	0.000436
32	0	P	32	24268	-3	0.000932
32	21	P	32	16117	-3	0.000932
32	781	F	32	497316	-3	0.000932
32	7944	F	32	16117	-3	0.000932
32	8000	P	32	178190	-3	0.000932
32	16117	F	32	21858	-3	0.000932
32	16117	P	32	31999	-3	0.000932
32	16117	P	32	178218	-3	0.000932
32	16117	P	32	178274	-3	0.000932
32	16117	P	32	645794	-3	0.000932
32	16117	P	32	645822	-3	0.000932
32	16117	P	32	645850	-3	0.000932
32	16117	P	32	645878	-3	0.000932
32	16117	P	32	645906	-3	0.000932
32	18559	P	32	547857	-3	0.000932
32	58378	P	32	628322	-3	0.000932
32	61011	P	32	75862	-3	0.000932
32	61012	P	32	162162	-3	0.000932
32	61017	P	32	201563	-3	0.000932
32	75150	P	32	178190	-3	0.000932
32	95113	F	32	500990	-3	0.000932
32	95904	P	32	287048	-3	0.000932
32	95904	P	32	521592	-3	0.000932
32	110452	P	32	619839	-3	0.000932
32	178190	P	32	193167	-3	0.000932
32	178190	F	32	477359	-3	0.000932
32	178190	P	32	503781	-3	0.000932
32	201563	F	32	477354	-3	0.000932
32	201563	P	32	503786	-3	0.000932
32	237640	P	32	607808	-3	0.000932
32	286753	F	32	286827	-3	0.000932
32	286941	F	32	592516	-3	0.000932
32	292683	F	32	361624	-3	0.000932
32	321712	P	32	657882	-3	0.000932
32	387003	P	32	592501	-3	0.000932
32	419410	F	32	500997	-3	0.000932
32	503801	F	32	592517	-3	0.000932
32	585391	P	32	628322	-3	0.000932
31	10	P	31	75162	-3	0.00338
31	7956	F	31	75162	-3	0.00338
31	13270	P	31	218979	-3	0.00338
31	55399	P	31	304032	-3	0.00338
31	75162	P	31	434477	-3	0.00338
31	75162	F	31	595777	-3	0.00338
31	75862	P	31	592525	-3	0.00338
31	75862	P	31	630387	-3	0.00338
31	79561	F	31	387051	-3	0.00338
31	79572	F	31	162187	-3	0.00338
31	79572	P	31	423104	-3	0.00338
31	90462	F	31	644026	-3	0.00338
31	98440	F	31	287128	-3	0.00338
31	98440	P	31	434445	-3	0.00338
31	109826	P	31	518113	-3	0.00338
31	157717	P	31	436884	-3	0.00338
31	162187	P	31	419407	-3	0.00338
31	168061	F	31	168330	-3	0.00338
31	173994	P	31	291324	-3	0.00338
31	193172	P	31	201564	-3	0.00338
31	193174	F	31	419410	-3	0.00338
31	196617	P	31	403609	-3	0.00338
31	206161	P	31	289030	-3	0.00338
31	216733	P	31	430019	-3	0.00338
31	282438	P	31	398571	-3	0.00338
31	286942	P	31	434412	-3	0.00338
31	287008	P	31	434412	-3	0.00338
31	287064	F	31	361896	-3	0.00338
31	287122	F	31	361896	-3	0.00338
31	312041	F	31	459658	-3	0.00338
31	316697	P	31	491932	-3	0.00338
31	361899	F	31	430019	-3	0.00338
31	368126	P	31	419408	-3	0.00338
31	368219	F	31	560791	-3	0.00338
31	387051	P	31	595780	-3	0.00338
31	411260	P	31	592530	-3	0.00338
31	419407	F	31	423104	-3	0.00338
31	457446	F	31	501365	-3	0.00338
31	473180	F	31	566251	-3	0.00338
31	475092	F	31	662069	-3	0.00338
31	477367	P	31	503774	-3	0.00338
31	630379	P	31	644037	-3	0.00338
30	0	F	30	394202	-3	0.0122
30	29	P	30	630353	-3	0.0122
30	6213	P	30	429234	-3	0.0122
30	7969	P	30	387042	-3	0.0122
30	7969	F	30	461440	-3	0.0122
30	7991	P	30	53084	-3	0.0122
30	7994	F	30	503803	-3	0.0122
30	8005	P	30	201565	-3	0.0122
30	8005	F	30	419408	-3	0.0122
30	16127	P	30	31991	-3	0.0122
30	16127	P	30	178210	-3	0.0122
30	18499	P	30	547901	-3	0.0122
30	21878	P	30	645804	-3	0.0122
30	21878	P	30	645832	-3	0.0122
30	21878	P	30	645860	-3	0.0122
30	21878	P	30	645888	-3	0.0122
30	21896	F	30	287151	-3	0.0122
30	21924	F	30	287151	-3	0.0122
30	21952	F	30	102801	-3	0.0122
30	21962	F	30	630379	-3	0.0122
30	24263	P	30	645808	-3	0.0122
30	24263	P	30	645836	-3	0.0122
30	24263	P	30	645864	-3	0.0122
30	24263	P	30	645892	-3	0.0122
30	26220	P	30	647115	-3	0.0122
30	31978	F	30	482896	-3	0.0122
30	31993	F	30	477353	-3	0.0122
30	53022	P	30	61016	-3	0.0122
30	53022	P	30	592529	-3	0.0122
30	53022	P	30	630391	-3	0.0122
30	53024	F	30	162162	-3	0.0122
30	54795	P	30	304787	-3	0.0122
30	58308	P	30	102668	-3	0.0122
30	75155	P	30	201565	-3	0.0122
30	75155	F	30	419408	-3	0.0122
30	78718	F	30	78888	-3	0.0122
30	79565	P	30	426312	-3	0.0122
30	79572	P	30	193172	-3	0.0122
30	79572	F	30	235223	-3	0.0122
30	79572	F	30	368127	-3	0.0122
30	79572	F	30	477356	-3	0.0122
30	79572	P	30	503786	-3	0.0122
30	90437	F	30	644026	-3	0.0122
30	91566	F	30	608329	-3	0.0122
30	95104	F	30	503800	-3	0.0122
30	95904	P	30	361796	-3	0.0122
30	95904	F	30	399490	-3	0.0122
30	95904	P	30	423043	-3	0.0122
30	114905	F	30	117089	-3	0.0122
30	139036	F	30	260666	-3	0.0122
30	139275	F	30	260745	-3	0.0122
30	158480	P	30	256040	-3	0.0122
30	162187	P	30	500995	-3	0.0122
30	177431	P	30	209398	-3	0.0122
30	177642	F	30	209146	-3	0.0122
30	178183	F	30	216709	-3	0.0122
30	178212	P	30	423108	-3	0.0122
30	182384	F	30	547904	-3	0.0122
30	193179	P	30	299653	-3	0.0122
30	193179	P	30	407637	-3	0.0122
30	201565	P	30	500995	-3	0.0122
30	201565	P	30	630392	-3	0.0122
30	209294	F	30	530410	-3	0.0122
30	235234	P	30	503803	-3	0.0122
30	235237	P	30	630378	-3	0.0122
30	242017	P	30	645914	-3	0.0122
30	242033	P	30	299655	-3	0.0122
30	242061	P	30	299655	-3	0.0122
30	242089	P	30	299655	-3	0.0122
30	242117	P	30	645786	-3	0.0122
30	254874	F	30	254902	-3	0.0122
30	257956	P	30	570779	-3	0.0122
30	260289	F	30	399458	-3	0.0122
30	265117	F	30	435261	-3	0.0122
30	274332	P	30	293712	-3	0.0122
30	275496	F	30	642904	-3	0.0122
30	300685	F	30	372390	-3	0.0122
30	316703	P	30	473956	-3	0.0122
30	324863	F	30	625247	-3	0.0122
30	340360	P	30	466560	-3	0.0122
30	361810	F	30	361896	-3	0.0122
30	361810	P	30	434452	-3	0.0122
30	361810	F	30	595831	-3	0.0122
30	361874	P	30	477321	-3	0.0122
30	361896	P	30	387029	-3	0.0122
30	361925	F	30	592507	-3	0.0122
30	368135	F	30	434408	-3	0.0122
30	368138	P	30	503775	-3	0.0122
30	378699	P	30	608329	-3	0.0122
30	387004	P	30	500995	-3	0.0122
30	387004	P	30	630392	-3	0.0122
30	407658	P	30	602200	-3	0.0122
30	411261	P	30	500995	-3	0.0122
30	411261	P	30	630392	-3	0.0122
30	416687	F	30	570203	-3	0.0122
30	419408	P	30	477356	-3	0.0122
30	419408	F	30	503786	-3	0.0122
30	423014	P	30	533419	-3	0.0122
30	423105	F	30	500995	-3	0.0122
30	426310	F	30	595803	-3	0.0122
30	434383	P	30	630381	-3	0.0122
30	445096	P	30	550919	-3	0.0122
30	454676	F	30	570781	-3	0.0122
30	459865	P	30	546799	-3	0.0122
30	466562	P	30	545833	-3	0.0122
30	473612	F	30	659562	-3	0.0122
30	473920	F	30	659825	-3	0.0122
30	500984	F	30	503803	-3	0.0122
30	500995	F	30	592502	-3	0.0122
30	592522	F	30	630384	-3	0.0122
30	595878	F	30	628610	-3	0.0122
30	646399	F	30	647248	-3	0.0122

## Sheet: TableS10
Table S10 Dispersed repeat sequences in the mitochondrial genome of Z. odorata chr1.
The repeat length of the first part	The starting site of the first part	Matching direction	The repeat length of the second part	The starting site of the second part	Interval distance of repeats	E-value
210	272104	P	210	349844	0	1.94e-116
170	62912	P	170	382639	-3	5.09e-85
164	99427	F	164	216810	-3	1.87e-81
122	275198	P	122	349731	-1	6.8e-61
107	274165	F	107	399765	-1	6.4e-52
100	202239	F	100	267405	-2	1.46e-45
89	267387	P	89	338570	0	1.37e-43
80	22443	F	80	60988	0	3.59e-38
79	71514	F	79	117442	0	1.44e-37
77	267729	P	77	350054	0	2.3e-36
83	13457	P	83	88651	-2	1.72e-35
83	99508	F	83	216891	-2	1.72e-35
86	37101	P	86	274952	-3	2.42e-35
74	97242	F	74	269187	0	1.47e-34
74	161525	P	74	338568	0	1.47e-34
74	325038	P	74	359073	0	1.47e-34
72	161525	F	72	267404	0	2.35e-33
71	314012	P	71	424356	0	9.42e-33
77	115025	F	77	115053	-2	6.05e-32
76	194520	F	76	361552	-2	2.36e-31
76	202263	P	76	428920	-2	2.36e-31
75	120445	P	75	221338	-2	9.19e-31
74	37113	P	74	274952	-2	3.58e-30
74	294386	F	74	428820	-2	3.58e-30
74	318104	F	74	354232	-2	3.58e-30
66	202273	F	66	267439	0	9.64e-30
76	294452	F	76	361552	-3	1.75e-29
64	281270	F	64	347720	0	1.54e-28
71	161526	F	71	202239	-2	2.11e-28
71	202239	P	71	338570	-2	2.11e-28
66	294462	F	66	361562	-1	1.91e-27
62	81420	P	62	320483	0	2.47e-27
62	127350	F	62	216066	0	2.47e-27
62	202278	F	62	267415	0	2.47e-27
69	160787	P	69	231519	-2	3.18e-27
65	99595	F	65	216976	-1	7.52e-27
65	258958	P	65	326786	-1	7.52e-27
61	161536	F	61	202278	0	9.88e-27
61	161536	F	61	267444	0	9.88e-27
61	202278	P	61	338570	0	9.88e-27
61	267415	F	61	267444	0	9.88e-27
61	267444	P	61	338570	0	9.88e-27
63	115081	F	63	386411	-1	1.17e-25
66	267429	P	66	428930	-2	1.86e-25
66	267439	P	66	428920	-2	1.86e-25
66	318197	F	66	354301	-2	1.86e-25
65	102547	F	65	102873	-2	7.22e-25
68	361551	F	68	428948	-3	8.16e-25
64	71543	P	64	155499	-2	2.8e-24
64	194518	P	64	376289	-2	2.8e-24
67	115063	F	67	386421	-3	3.12e-24
56	52113	F	56	286608	0	1.01e-23
56	294386	P	56	376333	0	1.01e-23
66	102650	F	66	102975	-3	1.19e-23
66	194530	F	66	294462	-3	1.19e-23
62	161536	P	62	428919	-2	4.2e-23
62	202249	F	62	202278	-2	4.2e-23
62	338569	F	62	428919	-2	4.2e-23
54	101267	F	54	294424	0	1.62e-22
54	429170	F	54	430544	0	1.62e-22
61	202249	F	61	267444	-2	1.63e-22
61	267415	P	61	428920	-2	1.63e-22
64	62832	P	64	382817	-3	1.74e-22
60	71572	P	60	267473	-2	6.29e-22
53	99607	F	53	216988	0	6.47e-22
56	106528	F	56	241531	-1	1.7e-21
56	160800	P	56	231519	-1	1.7e-21
62	71556	F	62	115065	-3	2.52e-21
55	99536	F	55	216919	-1	6.67e-21
55	343022	P	55	415475	-1	6.67e-21
51	13489	P	51	88651	0	1.04e-20
51	71556	F	51	386451	0	1.04e-20
51	85379	P	51	346057	0	1.04e-20
51	338580	F	51	428930	0	1.04e-20
50	71568	F	50	115077	0	4.14e-20
53	399376	P	53	421235	-1	1.03e-19
59	63028	P	59	382634	-3	1.39e-19
56	117479	P	56	218478	-2	1.4e-19
56	376333	P	56	428820	-2	1.4e-19
52	148000	P	52	415480	-1	4.04e-19
58	99376	F	58	216755	-3	5.27e-19
48	101335	F	48	117512	0	6.63e-19
48	161550	P	48	194519	0	6.63e-19
48	161550	F	48	376304	0	6.63e-19
48	194519	F	48	338569	0	6.63e-19
48	202263	P	48	361551	0	6.63e-19
48	218522	P	48	361580	0	6.63e-19
48	267399	F	48	315007	0	6.63e-19
48	315007	P	48	338599	0	6.63e-19
48	338569	P	48	376304	0	6.63e-19
51	106381	F	51	241404	-1	1.58e-18
47	101266	F	47	147468	0	2.65e-18
47	194520	P	47	202292	0	2.65e-18
47	194520	P	47	267429	0	2.65e-18
47	194520	P	47	267458	0	2.65e-18
47	202292	F	47	376304	0	2.65e-18
47	267429	F	47	376304	0	2.65e-18
47	267458	F	47	376304	0	2.65e-18
50	117496	F	50	386435	-1	6.21e-18
50	218475	P	50	359802	-1	6.21e-18
50	218520	P	50	294480	-1	6.21e-18
56	71629	F	56	243818	-3	7.57e-18
56	275390	P	56	349599	-3	7.57e-18
53	102663	F	53	102988	-2	8.03e-18
46	71572	F	46	386411	0	1.06e-17
46	101323	P	46	218495	0	1.06e-17
46	115109	F	46	294481	0	1.06e-17
46	147469	F	46	294424	0	1.06e-17
46	376343	P	46	428820	0	1.06e-17
55	101394	F	55	383306	-3	2.87e-17
52	155498	P	52	386451	-2	3.09e-17
54	376304	P	54	428913	-3	1.08e-16
51	117510	F	51	294434	-2	1.19e-16
51	202249	P	51	428930	-2	1.19e-16
44	31988	P	44	90257	0	1.7e-16
47	199328	F	47	348344	-1	3.74e-16
53	62850	P	53	382810	-3	4.09e-16
53	115018	P	53	267487	-3	4.09e-16
53	115063	F	53	386449	-3	4.09e-16
53	147481	P	53	218476	-3	4.09e-16
53	361552	P	53	376298	-3	4.09e-16
50	71568	F	50	115049	-2	4.57e-16
50	117471	P	50	155513	-2	4.57e-16
50	148002	F	50	343022	-2	4.57e-16
50	194520	F	50	428949	-2	4.57e-16
50	294452	F	50	428949	-2	4.57e-16
43	120397	F	43	269259	0	6.79e-16
43	161525	F	43	315012	0	6.79e-16
43	202239	P	43	258965	0	6.79e-16
43	202239	F	43	326801	0	6.79e-16
46	115109	P	46	218523	-1	1.46e-15
46	115109	F	46	361581	-1	1.46e-15
52	294462	P	52	376289	-3	1.54e-15
49	115053	F	49	386411	-2	1.75e-15
49	147485	F	49	359802	-2	1.75e-15
49	194518	F	49	428918	-2	1.75e-15
42	71600	P	42	202239	0	2.71e-15
42	71600	F	42	258966	0	2.71e-15
42	71600	P	42	326801	0	2.71e-15
51	258976	F	51	338609	-3	5.82e-15
48	101335	F	48	294436	-2	6.73e-15
48	194548	P	48	218522	-2	6.73e-15
48	202292	P	48	361551	-2	6.73e-15
48	202292	P	48	428948	-2	6.73e-15
48	267429	P	48	361551	-2	6.73e-15
48	376303	P	48	428949	-2	6.73e-15
41	71597	F	41	101348	0	1.09e-14
41	71598	P	41	309727	0	1.09e-14
41	156729	F	41	377014	0	1.09e-14
41	407103	F	41	416086	0	1.09e-14
50	71568	F	50	386435	-3	2.19e-14
50	258976	P	50	267387	-3	2.19e-14
47	161550	P	47	361552	-2	2.58e-14
47	161550	P	47	428949	-2	2.58e-14
47	194520	P	47	202263	-2	2.58e-14
47	202263	P	47	294452	-2	2.58e-14
47	202263	F	47	376304	-2	2.58e-14
47	267458	P	47	361552	-2	2.58e-14
47	267458	P	47	428949	-2	2.58e-14
47	294452	F	47	428920	-2	2.58e-14
47	294481	F	47	428858	-2	2.58e-14
47	338570	F	47	361552	-2	2.58e-14
47	338570	F	47	428949	-2	2.58e-14
40	101349	P	40	309728	0	4.34e-14
40	294462	F	40	428959	0	4.34e-14
49	50651	P	49	274826	-3	8.24e-14
49	386411	F	49	386439	-3	8.24e-14
43	31151	P	43	52111	-1	8.75e-14
43	71564	P	43	155499	-1	8.75e-14
46	115081	P	46	267487	-2	9.88e-14
46	115109	F	46	428858	-2	9.88e-14
46	254317	P	46	366597	-2	9.88e-14
46	267487	P	46	386411	-2	9.88e-14
39	71511	P	39	161561	0	1.74e-13
39	115063	F	39	115091	0	1.74e-13
39	115077	F	39	386463	0	1.74e-13
39	115106	P	39	218477	0	1.74e-13
39	117439	P	39	267469	0	1.74e-13
39	196712	P	39	428977	0	1.74e-13
39	202242	F	39	309727	0	1.74e-13
39	216907	F	39	299640	0	1.74e-13
39	258966	P	39	309727	0	1.74e-13
39	309727	F	39	326804	0	1.74e-13
48	147484	P	48	302581	-3	3.09e-13
48	361581	F	48	428858	-3	3.09e-13
42	71551	P	42	218492	-1	3.42e-13
42	101421	F	42	383333	-1	3.42e-13
42	106459	F	42	241475	-1	3.42e-13
45	62858	P	45	382810	-2	3.78e-13
45	147489	P	45	218476	-2	3.78e-13
38	37226	P	38	274878	0	6.95e-13
38	71512	F	38	338568	0	6.95e-13
38	77864	P	38	225324	0	6.95e-13
38	101351	P	38	202243	0	6.95e-13
38	101351	F	38	258966	0	6.95e-13
38	101351	P	38	326805	0	6.95e-13
38	115078	P	38	155499	0	6.95e-13
38	196712	P	38	386467	0	6.95e-13
38	202273	F	38	202302	0	6.95e-13
38	202302	P	38	361551	0	6.95e-13
38	202302	P	38	428948	0	6.95e-13
38	267439	P	38	361551	0	6.95e-13
38	386467	F	38	428978	0	6.95e-13
47	62819	P	47	382847	-3	1.16e-12
47	117488	F	47	359802	-3	1.16e-12
47	218522	P	47	428858	-3	1.16e-12
47	267390	F	47	326786	-3	1.16e-12
47	326786	P	47	338609	-3	1.16e-12
41	31151	P	41	286608	-1	1.34e-12
41	117520	F	41	294444	-1	1.34e-12
44	101277	F	44	117510	-2	1.44e-12
44	125760	F	44	205504	-2	1.44e-12
44	161525	P	44	258965	-2	1.44e-12
44	161525	F	44	326800	-2	1.44e-12
44	250859	F	44	254037	-2	1.44e-12
44	258965	P	44	267404	-2	1.44e-12
44	258965	F	44	338598	-2	1.44e-12
44	267404	F	44	326800	-2	1.44e-12
44	326800	P	44	338598	-2	1.44e-12
37	9412	P	37	194549	0	2.78e-12
37	15510	P	37	87149	0	2.78e-12
37	71513	F	37	194519	0	2.78e-12
37	71513	P	37	376315	0	2.78e-12
37	89015	P	37	305542	0	2.78e-12
37	117484	F	37	386451	0	2.78e-12
37	148015	P	37	415480	0	2.78e-12
37	161560	F	37	202273	0	2.78e-12
37	161560	P	37	361552	0	2.78e-12
37	161560	P	37	428949	0	2.78e-12
37	194530	F	37	428930	0	2.78e-12
37	194559	P	37	218522	0	2.78e-12
37	194559	F	37	361591	0	2.78e-12
37	199338	F	37	348354	0	2.78e-12
37	202273	F	37	267468	0	2.78e-12
37	202273	P	37	338570	0	2.78e-12
37	202273	F	37	376314	0	2.78e-12
37	267468	P	37	361552	0	2.78e-12
37	267468	P	37	428949	0	2.78e-12
37	376314	P	37	428949	0	2.78e-12
37	399392	P	37	421235	0	2.78e-12
46	209	P	46	16671	-3	4.35e-12
46	115109	F	46	194549	-3	4.35e-12
40	101343	F	40	294444	-1	5.21e-12
40	130662	F	40	216690	-1	5.21e-12
43	101323	F	43	151114	-2	5.52e-12
43	151114	P	43	218498	-2	5.52e-12
43	258966	P	43	315012	-2	5.52e-12
43	315012	F	43	326800	-2	5.52e-12
36	50081	P	36	339308	0	1.11e-11
36	71514	P	36	202274	0	1.11e-11
36	71514	P	36	202303	0	1.11e-11
36	71514	P	36	267440	0	1.11e-11
36	71514	P	36	267469	0	1.11e-11
36	71514	F	36	361552	0	1.11e-11
36	71514	F	36	428949	0	1.11e-11
36	71582	F	36	115063	0	1.11e-11
36	106548	F	36	241551	0	1.11e-11
36	115035	P	36	267487	0	1.11e-11
36	117442	P	36	161561	0	1.11e-11
36	117442	F	36	194520	0	1.11e-11
36	117442	P	36	202274	0	1.11e-11
36	117442	P	36	202303	0	1.11e-11
36	117442	P	36	267440	0	1.11e-11
36	117442	F	36	338570	0	1.11e-11
36	117442	F	36	361552	0	1.11e-11
36	117442	P	36	376315	0	1.11e-11
36	117442	F	36	428949	0	1.11e-11
36	146252	P	36	311915	0	1.11e-11
36	155498	F	36	196714	0	1.11e-11
36	155498	P	36	428978	0	1.11e-11
36	155527	P	36	334925	0	1.11e-11
36	196715	F	36	267498	0	1.11e-11
36	218477	P	36	294481	0	1.11e-11
36	267497	P	36	386411	0	1.11e-11
36	267498	P	36	428977	0	1.11e-11
36	315023	F	36	376319	0	1.11e-11
45	117430	F	45	117516	-3	1.63e-11
45	322321	P	45	367823	-3	1.63e-11
39	71551	F	39	101330	-1	2.03e-11
39	99524	F	39	299640	-1	2.03e-11
39	101267	P	39	302577	-1	2.03e-11
39	101330	F	39	117479	-1	2.03e-11
39	102677	F	39	103002	-1	2.03e-11
39	115105	F	39	117496	-1	2.03e-11
39	115106	F	39	147494	-1	2.03e-11
39	115106	F	39	359811	-1	2.03e-11
39	147469	P	39	302577	-1	2.03e-11
39	156727	F	39	339302	-1	2.03e-11
39	294424	P	39	302577	-1	2.03e-11
42	50080	P	42	377013	-2	2.1e-11
42	71600	P	42	161526	-2	2.1e-11
42	71600	P	42	267405	-2	2.1e-11
42	71600	P	42	315013	-2	2.1e-11
42	71600	F	42	338599	-2	2.1e-11
42	101279	F	42	101335	-2	2.1e-11
42	155513	F	42	218492	-2	2.1e-11
42	202239	F	42	315013	-2	2.1e-11
35	71572	P	35	196715	0	4.45e-11
35	71572	F	35	428978	0	4.45e-11
35	71597	F	35	117525	0	4.45e-11
35	71597	F	35	294449	0	4.45e-11
35	112763	F	35	369777	0	4.45e-11
35	115081	P	35	196715	0	4.45e-11
35	115081	F	35	428978	0	4.45e-11
35	117500	P	35	323167	0	4.45e-11
35	147481	P	35	155515	0	4.45e-11
35	147497	F	35	428858	0	4.45e-11
35	155499	F	35	267498	0	4.45e-11
35	155499	P	35	386411	0	4.45e-11
35	196715	P	35	386411	0	4.45e-11
35	218534	P	35	386439	0	4.45e-11
35	267498	P	35	386467	0	4.45e-11
35	359814	F	35	428858	0	4.45e-11
35	361581	F	35	386439	0	4.45e-11
35	386411	F	35	386467	0	4.45e-11
35	386411	F	35	428978	0	4.45e-11
44	101339	F	44	117430	-3	6.07e-11
44	162359	F	44	239164	-3	6.07e-11
38	30700	P	38	61172	-1	7.92e-11
38	117497	P	38	218478	-1	7.92e-11
38	218478	P	38	386436	-1	7.92e-11
38	294509	F	38	345663	-1	7.92e-11
41	162297	F	41	239096	-2	8.01e-11
41	275738	F	41	294509	-2	8.01e-11
34	51638	F	34	251322	0	1.78e-10
34	101266	P	34	376289	0	1.78e-10
34	101279	P	34	155516	0	1.78e-10
34	117512	P	34	218495	0	1.78e-10
34	117526	P	34	309734	0	1.78e-10
34	147468	P	34	376289	0	1.78e-10
34	155516	P	34	294436	0	1.78e-10
34	194518	P	34	315023	0	1.78e-10
34	294450	P	34	309734	0	1.78e-10
34	339307	F	34	377017	0	1.78e-10
43	109286	P	43	323166	-3	2.26e-10
43	117435	F	43	294445	-3	2.26e-10
43	117492	F	43	147489	-3	2.26e-10
43	161525	F	43	309723	-3	2.26e-10
43	202302	P	43	294446	-3	2.26e-10
43	267404	F	43	309723	-3	2.26e-10
43	309723	F	43	315012	-3	2.26e-10
43	309723	P	43	338599	-3	2.26e-10
40	147497	P	40	323162	-2	3.05e-10
40	267468	P	40	294449	-2	3.05e-10
40	323167	P	40	428853	-2	3.05e-10
37	109293	F	37	115109	-1	3.09e-10
37	109293	F	37	294481	-1	3.09e-10
37	148015	F	37	343035	-1	3.09e-10
37	194559	F	37	294491	-1	3.09e-10
37	218476	F	37	323165	-1	3.09e-10
37	218492	P	37	386451	-1	3.09e-10
33	6645	F	33	186667	0	7.12e-10
33	7656	F	33	360043	0	7.12e-10
33	50084	P	33	156733	0	7.12e-10
33	71513	P	33	315023	0	7.12e-10
33	106468	F	33	241484	0	7.12e-10
33	117528	F	33	428920	0	7.12e-10
33	161536	F	33	202307	0	7.12e-10
33	161536	P	33	361551	0	7.12e-10
33	161565	F	33	315023	0	7.12e-10
33	202307	F	33	267415	0	7.12e-10
33	202307	P	33	338598	0	7.12e-10
33	258976	P	33	315012	0	7.12e-10
33	267415	P	33	361551	0	7.12e-10
33	294424	P	33	376289	0	7.12e-10
33	312630	P	33	410498	0	7.12e-10
33	315023	P	33	338569	0	7.12e-10
33	338598	F	33	361551	0	7.12e-10
42	302577	P	42	386436	-3	8.41e-10
39	101330	P	39	155516	-2	1.16e-09
39	115035	F	39	115091	-2	1.16e-09
39	115035	F	39	386421	-2	1.16e-09
39	115049	F	39	386463	-2	1.16e-09
39	275345	P	39	349655	-2	1.16e-09
36	45908	F	36	166354	-1	1.2e-09
36	62867	P	36	382810	-1	1.2e-09
36	71551	F	36	151121	-1	1.2e-09
36	115109	P	36	323166	-1	1.2e-09
36	115119	F	36	194559	-1	1.2e-09
36	117479	F	36	151121	-1	1.2e-09
36	147497	F	36	294481	-1	1.2e-09
36	218477	F	36	218533	-1	1.2e-09
36	218477	P	36	361581	-1	1.2e-09
36	218533	F	36	323166	-1	1.2e-09
36	294481	P	36	323166	-1	1.2e-09
36	294481	F	36	359814	-1	1.2e-09
36	323166	P	36	361581	-1	1.2e-09
32	21800	P	32	120391	0	2.85e-09
32	64143	F	32	323555	0	2.85e-09
32	71514	P	32	161536	0	2.85e-09
32	71514	P	32	267415	0	2.85e-09
32	71514	F	32	338599	0	2.85e-09
32	71600	F	32	428920	0	2.85e-09
32	71610	P	32	161526	0	2.85e-09
32	71610	P	32	267405	0	2.85e-09
32	71610	P	32	315013	0	2.85e-09
32	71610	F	32	338609	0	2.85e-09
32	101351	F	32	428920	0	2.85e-09
32	109293	P	32	218481	0	2.85e-09
32	117442	P	32	161536	0	2.85e-09
32	117442	P	32	267415	0	2.85e-09
32	117442	P	32	315023	0	2.85e-09
32	117442	F	32	338599	0	2.85e-09
32	117528	P	32	202249	0	2.85e-09
32	117528	F	32	258966	0	2.85e-09
32	117528	P	32	326811	0	2.85e-09
32	122470	F	32	311286	0	2.85e-09
32	161536	F	32	161565	0	2.85e-09
32	161536	P	32	194520	0	2.85e-09
32	161536	F	32	267473	0	2.85e-09
32	161536	P	32	338570	0	2.85e-09
32	161536	F	32	376319	0	2.85e-09
32	161565	F	32	267415	0	2.85e-09
32	161565	P	32	338599	0	2.85e-09
32	194520	P	32	267415	0	2.85e-09
32	194520	F	32	338599	0	2.85e-09
32	202249	P	32	294452	0	2.85e-09
32	202249	P	32	428920	0	2.85e-09
32	202278	F	32	315023	0	2.85e-09
32	202307	F	32	315023	0	2.85e-09
32	258966	F	32	294452	0	2.85e-09
32	258966	F	32	428920	0	2.85e-09
32	267415	F	32	267473	0	2.85e-09
32	267415	P	32	338570	0	2.85e-09
32	267415	F	32	376319	0	2.85e-09
32	267444	F	32	315023	0	2.85e-09
32	267473	F	32	315023	0	2.85e-09
32	267473	P	32	338599	0	2.85e-09
32	274240	F	32	399840	0	2.85e-09
32	294452	P	32	326811	0	2.85e-09
32	309734	P	32	428920	0	2.85e-09
32	315023	P	32	361552	0	2.85e-09
32	315023	P	32	428949	0	2.85e-09
32	326811	P	32	428920	0	2.85e-09
32	332358	P	32	377013	0	2.85e-09
32	338570	F	32	338599	0	2.85e-09
32	338599	P	32	376319	0	2.85e-09
41	62808	P	41	382864	-3	3.13e-09
41	102581	F	41	102907	-3	3.13e-09
41	125060	F	41	125105	-3	3.13e-09
41	196712	F	41	218531	-3	3.13e-09
41	225320	F	41	294503	-3	3.13e-09
41	275735	F	41	345660	-3	3.13e-09
41	314118	P	41	424290	-3	3.13e-09
38	101351	P	38	161530	-2	4.4e-09
38	101351	P	38	267409	-2	4.4e-09
38	101351	P	38	315017	-2	4.4e-09
38	101351	F	38	338599	-2	4.4e-09
38	105514	F	38	358054	-2	4.4e-09
38	109818	P	38	408544	-2	4.4e-09
38	115050	P	38	155499	-2	4.4e-09
38	117497	F	38	359811	-2	4.4e-09
38	147494	F	38	386436	-2	4.4e-09
38	359811	F	38	386436	-2	4.4e-09
35	9414	F	35	302581	-1	4.67e-09
35	50090	F	35	332358	-1	4.67e-09
35	109290	F	35	428855	-1	4.67e-09
35	117500	P	35	218534	-1	4.67e-09
35	117500	F	35	294481	-1	4.67e-09
35	117500	F	35	361581	-1	4.67e-09
35	194549	P	35	302581	-1	4.67e-09
35	218478	P	35	428858	-1	4.67e-09
35	294481	F	35	386439	-1	4.67e-09
35	323167	P	35	386439	-1	4.67e-09
35	428814	F	35	428880	-1	4.67e-09
31	92791	P	31	94575	0	1.14e-08
31	130671	F	31	216699	0	1.14e-08
31	156729	P	31	332358	0	1.14e-08
31	218494	P	31	359802	0	1.14e-08
40	115093	F	40	117484	-3	1.16e-08
40	117484	F	40	147481	-3	1.16e-08
40	117484	F	40	386423	-3	1.16e-08
37	9412	F	37	218532	-2	1.67e-08
37	9412	P	37	361581	-2	1.67e-08
37	71513	F	37	428919	-2	1.67e-08
37	109293	P	37	218532	-2	1.67e-08
37	109293	F	37	361581	-2	1.67e-08
37	147479	F	37	386449	-2	1.67e-08
37	161550	P	37	294462	-2	1.67e-08
37	161560	P	37	294452	-2	1.67e-08
37	194520	F	37	294452	-2	1.67e-08
37	202273	P	37	428920	-2	1.67e-08
37	202292	P	37	294462	-2	1.67e-08
37	267429	P	37	294462	-2	1.67e-08
37	267439	P	37	294452	-2	1.67e-08
37	267458	P	37	294462	-2	1.67e-08
37	294452	F	37	338570	-2	1.67e-08
37	294452	P	37	376314	-2	1.67e-08
37	294462	F	37	338580	-2	1.67e-08
37	323165	P	37	359814	-2	1.67e-08
37	361552	F	37	428920	-2	1.67e-08
37	361562	F	37	428930	-2	1.67e-08
37	428920	F	37	428949	-2	1.67e-08
37	428930	F	37	428959	-2	1.67e-08
34	71556	F	34	117512	-1	1.81e-08
34	77867	P	34	275737	-1	1.81e-08
34	101287	F	34	101343	-1	1.81e-08
34	101287	F	34	117520	-1	1.81e-08
34	101335	F	34	386451	-1	1.81e-08
34	117484	F	34	117512	-1	1.81e-08
34	225325	F	34	275737	-1	1.81e-08
34	254329	P	34	366597	-1	1.81e-08
39	196712	P	39	361580	-3	4.29e-08
39	218530	P	39	386467	-3	4.29e-08
39	218531	P	39	428977	-3	4.29e-08
39	361581	F	39	386467	-3	4.29e-08
39	386435	F	39	386463	-3	4.29e-08
30	88265	P	30	411942	0	4.55e-08
30	101328	P	30	267388	0	4.55e-08
30	101328	F	30	338628	0	4.55e-08
30	101339	F	30	359802	0	4.55e-08
30	102686	F	30	103011	0	4.55e-08
30	108987	P	30	160661	0	4.55e-08
30	117516	F	30	359802	0	4.55e-08
30	218506	F	30	267388	0	4.55e-08
30	218506	P	30	338628	0	4.55e-08
30	256200	P	30	389325	0	4.55e-08
30	343029	P	30	387621	0	4.55e-08
30	387621	F	30	415493	0	4.55e-08
36	9414	P	36	294423	-2	6.3e-08
36	71514	F	36	294452	-2	6.3e-08
36	71543	F	36	334925	-2	6.3e-08
36	71572	F	36	115025	-2	6.3e-08
36	71582	F	36	115035	-2	6.3e-08
36	77865	P	36	151113	-2	6.3e-08
36	101266	F	36	194548	-2	6.3e-08
36	101267	F	36	428858	-2	6.3e-08
36	101277	F	36	386449	-2	6.3e-08
36	109293	F	36	147497	-2	6.3e-08
36	109293	F	36	359814	-2	6.3e-08
36	115024	P	36	196715	-2	6.3e-08
36	115024	F	36	428977	-2	6.3e-08
36	115025	F	36	115081	-2	6.3e-08
36	115025	F	36	386411	-2	6.3e-08
36	115053	P	36	267497	-2	6.3e-08
36	115063	P	36	267487	-2	6.3e-08
36	117442	F	36	428920	-2	6.3e-08
36	117471	F	36	334925	-2	6.3e-08
36	117500	F	36	428858	-2	6.3e-08
36	117510	F	36	147479	-2	6.3e-08
36	117525	P	36	267472	-2	6.3e-08
36	147468	F	36	194548	-2	6.3e-08
36	147469	F	36	428858	-2	6.3e-08
36	147497	P	36	218533	-2	6.3e-08
36	147497	F	36	361581	-2	6.3e-08
36	151113	F	36	225325	-2	6.3e-08
36	218533	P	36	359814	-2	6.3e-08
36	254942	P	36	260919	-2	6.3e-08
36	294434	F	36	386449	-2	6.3e-08
36	359814	F	36	361581	-2	6.3e-08
36	386439	F	36	428858	-2	6.3e-08
33	302583	F	33	376289	-1	7.04e-08
38	50079	F	38	332347	-3	1.58e-07
38	86011	P	38	358142	-3	1.58e-07
38	155499	P	38	386436	-3	1.58e-07
38	218506	P	38	294506	-3	1.58e-07
38	302581	P	38	359811	-3	1.58e-07
35	9414	P	35	101267	-2	2.38e-07
35	9414	P	35	147469	-2	2.38e-07
35	9414	P	35	386439	-2	2.38e-07
35	71556	F	35	147481	-2	2.38e-07
35	71597	F	35	117439	-2	2.38e-07
35	77865	P	35	101323	-2	2.38e-07
35	77865	F	35	218506	-2	2.38e-07
35	77865	P	35	294509	-2	2.38e-07
35	101267	F	35	147497	-2	2.38e-07
35	101267	F	35	359814	-2	2.38e-07
35	101323	F	35	225326	-2	2.38e-07
35	101348	P	35	267473	-2	2.38e-07
35	115025	P	35	155499	-2	2.38e-07
35	115025	F	35	386467	-2	2.38e-07
35	115053	P	35	196715	-2	2.38e-07
35	115053	F	35	428978	-2	2.38e-07
35	147469	F	35	147497	-2	2.38e-07
35	147469	F	35	359814	-2	2.38e-07
35	147497	F	35	294424	-2	2.38e-07
35	194549	F	35	294424	-2	2.38e-07
35	194549	F	35	386439	-2	2.38e-07
35	218506	P	35	225326	-2	2.38e-07
35	218534	P	35	428858	-2	2.38e-07
35	258963	F	35	361549	-2	2.38e-07
35	294424	F	35	359814	-2	2.38e-07
35	315023	P	35	428917	-2	2.38e-07
35	326811	P	35	361549	-2	2.38e-07
32	109293	F	32	117500	-1	2.73e-07
32	109293	F	32	386439	-1	2.73e-07
32	151826	P	32	275737	-1	2.73e-07
32	151832	P	32	225319	-1	2.73e-07
32	153017	F	32	343028	-1	2.73e-07
32	153017	P	32	415492	-1	2.73e-07
37	9412	P	37	115109	-3	5.83e-07
37	9412	P	37	294481	-3	5.83e-07
37	9413	F	37	323166	-3	5.83e-07
37	71556	F	37	115093	-3	5.83e-07
37	71556	F	37	386423	-3	5.83e-07
37	115065	F	37	117484	-3	5.83e-07
37	138090	P	37	254248	-3	5.83e-07
37	194559	F	37	428868	-3	5.83e-07
37	202681	P	37	358826	-3	5.83e-07
34	71556	F	34	101279	-2	8.98e-07
34	71556	F	34	294436	-2	8.98e-07
34	101279	F	34	117484	-2	8.98e-07
34	101279	P	34	218495	-2	8.98e-07
34	101335	F	34	147481	-2	8.98e-07
34	117440	P	34	309734	-2	8.98e-07
34	117484	F	34	294436	-2	8.98e-07
34	117512	P	34	155516	-2	8.98e-07
34	153018	P	34	387617	-2	8.98e-07
34	218495	P	34	294436	-2	8.98e-07
34	267473	F	34	309734	-2	8.98e-07
34	313090	P	34	387603	-2	8.98e-07
31	71560	F	31	359802	-1	1.06e-06
31	88400	F	31	402622	-1	1.06e-06
31	101361	P	31	161527	-1	1.06e-06
31	101361	P	31	267406	-1	1.06e-06
31	101361	P	31	315014	-1	1.06e-06
31	101361	F	31	338609	-1	1.06e-06
31	151126	F	31	386451	-1	1.06e-06
31	218551	F	31	326825	-1	1.06e-06
31	275353	P	31	349655	-1	1.06e-06
31	332358	P	31	339304	-1	1.06e-06
31	359802	F	31	386455	-1	1.06e-06
36	9413	F	36	218477	-3	2.14e-06
36	77865	P	36	345662	-3	2.14e-06
36	101266	F	36	294480	-3	2.14e-06
36	115024	F	36	194548	-3	2.14e-06
36	117424	F	36	359796	-3	2.14e-06
36	125072	F	36	125117	-3	2.14e-06
36	147468	F	36	294480	-3	2.14e-06
36	151121	P	36	155519	-3	2.14e-06
36	155498	F	36	218533	-3	2.14e-06
36	155498	P	36	361581	-3	2.14e-06
36	194549	P	36	218477	-3	2.14e-06
36	194549	P	36	323166	-3	2.14e-06
36	218534	F	36	267498	-3	2.14e-06
36	225325	F	36	345662	-3	2.14e-06
36	267497	P	36	386439	-3	2.14e-06
36	267498	P	36	361580	-3	2.14e-06
36	302580	P	36	428858	-3	2.14e-06
33	9416	F	33	376289	-2	3.38e-06
33	71514	F	33	117528	-2	3.38e-06
33	77869	F	33	151826	-2	3.38e-06
33	112420	F	33	251464	-2	3.38e-06
33	117528	P	33	161564	-2	3.38e-06
33	117528	F	33	194520	-2	3.38e-06
33	117528	P	33	202277	-2	3.38e-06
33	117528	P	33	202306	-2	3.38e-06
33	117528	P	33	267443	-2	3.38e-06
33	117528	F	33	338570	-2	3.38e-06
33	117528	F	33	361552	-2	3.38e-06
33	117528	P	33	376318	-2	3.38e-06
33	117528	F	33	428949	-2	3.38e-06
33	147497	P	33	376289	-2	3.38e-06
33	202249	F	33	202307	-2	3.38e-06
33	202249	P	33	361551	-2	3.38e-06
33	202278	P	33	258965	-2	3.38e-06
33	202278	F	33	326811	-2	3.38e-06
33	202307	P	33	258965	-2	3.38e-06
33	202307	F	33	326811	-2	3.38e-06
33	258965	P	33	267444	-2	3.38e-06
33	258965	F	33	428948	-2	3.38e-06
33	267444	F	33	326811	-2	3.38e-06
33	275743	P	33	326781	-2	3.38e-06
33	322333	P	33	367823	-2	3.38e-06
33	326811	P	33	428948	-2	3.38e-06
33	359814	P	33	376289	-2	3.38e-06
33	376289	P	33	428858	-2	3.38e-06
30	71596	F	30	101291	-1	4.1e-06
30	82444	F	30	239042	-1	4.1e-06
30	115141	P	30	202223	-1	4.1e-06
30	148009	P	30	387621	-1	4.1e-06
30	151119	P	30	267388	-1	4.1e-06
30	151119	F	30	338628	-1	4.1e-06
30	160827	P	30	231518	-1	4.1e-06
30	225315	F	30	428809	-1	4.1e-06
35	9414	P	35	115025	-3	7.86e-06
35	9414	P	35	115053	-3	7.86e-06
35	9414	P	35	117500	-3	7.86e-06
35	36934	P	35	275178	-3	7.86e-06
35	37057	P	35	275055	-3	7.86e-06
35	71572	P	35	218534	-3	7.86e-06
35	71572	F	35	361581	-3	7.86e-06
35	101267	F	35	115109	-3	7.86e-06
35	101267	P	35	218478	-3	7.86e-06
35	101278	P	35	302598	-3	7.86e-06
35	101323	F	35	294509	-3	7.86e-06
35	109290	F	35	294421	-3	7.86e-06
35	115053	F	35	194549	-3	7.86e-06
35	115081	P	35	218534	-3	7.86e-06
35	115081	F	35	361581	-3	7.86e-06
35	115109	F	35	147469	-3	7.86e-06
35	115109	F	35	294424	-3	7.86e-06
35	117500	F	35	194549	-3	7.86e-06
35	147469	P	35	218478	-3	7.86e-06
35	151114	F	35	294509	-3	7.86e-06
35	196715	P	35	386439	-3	7.86e-06
35	218478	P	35	294424	-3	7.86e-06
35	218534	F	35	302581	-3	7.86e-06
35	218534	P	35	386411	-3	7.86e-06
35	294424	F	35	294481	-3	7.86e-06
35	294435	P	35	302598	-3	7.86e-06
35	302581	P	35	361581	-3	7.86e-06
35	311497	P	35	346017	-3	7.86e-06
35	334938	F	35	428870	-3	7.86e-06
35	361581	F	35	386411	-3	7.86e-06
35	386439	F	35	428978	-3	7.86e-06
32	71514	F	32	71600	-2	1.27e-05
32	71514	F	32	101351	-2	1.27e-05
32	71514	P	32	202249	-2	1.27e-05
32	71514	F	32	258966	-2	1.27e-05
32	71514	P	32	309734	-2	1.27e-05
32	71514	P	32	326811	-2	1.27e-05
32	71600	P	32	161565	-2	1.27e-05
32	71600	F	32	194520	-2	1.27e-05
32	71600	P	32	202278	-2	1.27e-05
32	71600	P	32	202307	-2	1.27e-05
32	71600	P	32	267444	-2	1.27e-05
32	71600	F	32	338570	-2	1.27e-05
32	71600	F	32	361552	-2	1.27e-05
32	71600	P	32	376319	-2	1.27e-05
32	71600	F	32	428949	-2	1.27e-05
32	96729	P	32	258994	-2	1.27e-05
32	96729	F	32	326783	-2	1.27e-05
32	96730	F	32	155527	-2	1.27e-05
32	96730	P	32	334929	-2	1.27e-05
32	101293	P	32	309736	-2	1.27e-05
32	101351	P	32	161565	-2	1.27e-05
32	101351	F	32	194520	-2	1.27e-05
32	101351	P	32	202278	-2	1.27e-05
32	101351	P	32	202307	-2	1.27e-05
32	101351	P	32	267444	-2	1.27e-05
32	101351	F	32	338570	-2	1.27e-05
32	101351	F	32	361552	-2	1.27e-05
32	101351	P	32	376319	-2	1.27e-05
32	101351	F	32	428949	-2	1.27e-05
32	102590	F	32	102916	-2	1.27e-05
32	115163	F	32	243842	-2	1.27e-05
32	117442	P	32	202249	-2	1.27e-05
32	117442	F	32	258966	-2	1.27e-05
32	117442	P	32	326811	-2	1.27e-05
32	117528	P	32	161536	-2	1.27e-05
32	117528	P	32	267415	-2	1.27e-05
32	117528	P	32	315023	-2	1.27e-05
32	117528	F	32	338599	-2	1.27e-05
32	148008	F	32	153017	-2	1.27e-05
32	155515	F	32	302597	-2	1.27e-05
32	161536	P	32	294452	-2	1.27e-05
32	161536	P	32	428920	-2	1.27e-05
32	161565	F	32	202249	-2	1.27e-05
32	161565	P	32	258966	-2	1.27e-05
32	161565	F	32	309734	-2	1.27e-05
32	161565	F	32	326811	-2	1.27e-05
32	194520	P	32	202249	-2	1.27e-05
32	194520	F	32	258966	-2	1.27e-05
32	194520	P	32	309734	-2	1.27e-05
32	194520	P	32	326811	-2	1.27e-05
32	202249	F	32	267473	-2	1.27e-05
32	202249	P	32	338570	-2	1.27e-05
32	202249	F	32	376319	-2	1.27e-05
32	202278	F	32	309734	-2	1.27e-05
32	202307	F	32	309734	-2	1.27e-05
32	258966	P	32	267473	-2	1.27e-05
32	258966	F	32	338570	-2	1.27e-05
32	258966	P	32	376319	-2	1.27e-05
32	258995	F	32	294514	-2	1.27e-05
32	267415	P	32	294452	-2	1.27e-05
32	267415	P	32	428920	-2	1.27e-05
32	267444	F	32	309734	-2	1.27e-05
32	267473	F	32	326811	-2	1.27e-05
32	294452	P	32	315023	-2	1.27e-05
32	294452	F	32	338599	-2	1.27e-05
32	309734	P	32	338570	-2	1.27e-05
32	309734	P	32	361552	-2	1.27e-05
32	309734	F	32	376319	-2	1.27e-05
32	309734	P	32	428949	-2	1.27e-05
32	326811	P	32	338570	-2	1.27e-05
32	326811	F	32	376319	-2	1.27e-05
32	338599	F	32	428920	-2	1.27e-05
34	71556	F	34	71584	-3	2.87e-05
34	71584	F	34	117484	-3	2.87e-05
34	115121	F	34	294521	-3	2.87e-05
34	151113	F	34	275737	-3	2.87e-05
34	194561	F	34	294521	-3	2.87e-05
34	218523	P	34	294521	-3	2.87e-05
34	294493	F	34	294521	-3	2.87e-05
34	294514	F	34	338628	-3	2.87e-05
34	294521	F	34	361593	-3	2.87e-05
31	71548	P	31	267388	-2	4.76e-05
31	71548	F	31	338627	-2	4.76e-05
31	117476	P	31	267388	-2	4.76e-05
31	117476	F	31	338627	-2	4.76e-05
31	117512	F	31	151126	-2	4.76e-05
31	151826	P	31	294509	-2	4.76e-05
31	155515	P	31	359802	-2	4.76e-05
33	9417	P	33	109292	-3	0.000105
33	101288	F	33	117435	-3	0.000105
33	101323	F	33	275738	-3	0.000105
33	115109	P	33	376289	-3	0.000105
33	177427	F	33	177452	-3	0.000105
33	187995	F	33	287972	-3	0.000105
33	201588	P	33	302168	-3	0.000105
33	218480	F	33	376289	-3	0.000105
33	218508	P	33	275738	-3	0.000105
33	302596	P	33	428873	-3	0.000105
30	71524	F	30	428930	-2	0.000178
30	77865	F	30	96730	-2	0.000178
30	77865	P	30	258995	-2	0.000178
30	77865	F	30	267388	-2	0.000178
30	77865	F	30	326784	-2	0.000178
30	77865	P	30	338628	-2	0.000178
30	96730	P	30	225331	-2	0.000178
30	101283	F	30	359802	-2	0.000178
30	101295	P	30	202251	-2	0.000178
30	101295	F	30	258966	-2	0.000178
30	101295	P	30	326813	-2	0.000178
30	101295	F	30	428920	-2	0.000178
30	101317	P	30	151833	-2	0.000178
30	109829	P	30	408541	-2	0.000178
30	117452	F	30	428930	-2	0.000178
30	117492	P	30	155512	-2	0.000178
30	161475	P	30	243813	-2	0.000178
30	162309	F	30	239108	-2	0.000178
30	166501	P	30	388183	-2	0.000178
30	203919	F	30	319212	-2	0.000178
30	225331	F	30	258995	-2	0.000178
30	225331	P	30	267388	-2	0.000178
30	225331	P	30	326784	-2	0.000178
30	225331	F	30	338628	-2	0.000178
30	225333	F	30	334933	-2	0.000178
30	294386	F	30	428886	-2	0.000178
30	294440	F	30	359802	-2	0.000178
30	323178	P	30	428852	-2	0.000178
30	376360	P	30	428885	-2	0.000178
30	393011	P	30	393011	-2	0.000178
32	2444	F	32	71338	-3	0.000381
32	31458	F	32	135514	-3	0.000381
32	71547	P	32	96730	-3	0.000381
32	96730	P	32	117475	-3	0.000381
32	101267	F	32	109293	-3	0.000381
32	101289	P	32	202313	-3	0.000381
32	109293	F	32	147469	-3	0.000381
32	109293	F	32	194549	-3	0.000381
32	109293	P	32	376290	-3	0.000381
32	151826	P	32	345662	-3	0.000381
32	161474	P	32	194576	-3	0.000381
32	258995	F	32	345668	-3	0.000381
32	302592	P	32	359806	-3	0.000381
32	373911	F	32	407187	-3	0.000381
32	428623	F	32	428697	-3	0.000381
31	21795	P	31	269259	-3	0.00138
31	71538	P	31	402176	-3	0.00138
31	71637	P	31	298866	-3	0.00138
31	77864	P	31	334931	-3	0.00138
31	77874	P	31	345658	-3	0.00138
31	77957	F	31	209124	-3	0.00138
31	101279	F	31	151126	-3	0.00138
31	106596	F	31	241580	-3	0.00138
31	117466	P	31	402176	-3	0.00138
31	117490	F	31	386401	-3	0.00138
31	147481	F	31	151126	-3	0.00138
31	147957	P	31	313124	-3	0.00138
31	151126	F	31	294436	-3	0.00138
31	155527	F	31	267388	-3	0.00138
31	155527	P	31	338627	-3	0.00138
31	243826	P	31	298866	-3	0.00138
31	254400	F	31	430869	-3	0.00138
31	263942	F	31	319140	-3	0.00138
31	267387	P	31	294514	-3	0.00138
31	267388	P	31	334930	-3	0.00138
31	294501	F	31	428812	-3	0.00138
31	294501	F	31	428878	-3	0.00138
31	334930	F	31	338627	-3	0.00138
30	3473	P	30	416202	-3	0.00499
30	9407	F	30	267381	-3	0.00499
30	10439	F	30	82128	-3	0.00499
30	71524	F	30	294462	-3	0.00499
30	71549	P	30	77865	-3	0.00499
30	71549	F	30	225331	-3	0.00499
30	71556	P	30	302574	-3	0.00499
30	71564	F	30	147489	-3	0.00499
30	77865	P	30	117477	-3	0.00499
30	77865	F	30	155527	-3	0.00499
30	77873	P	30	294506	-3	0.00499
30	99536	F	30	299652	-3	0.00499
30	101277	F	30	147507	-3	0.00499
30	101292	P	30	267478	-3	0.00499
30	101328	F	30	258995	-3	0.00499
30	101328	F	30	334931	-3	0.00499
30	102632	F	30	102957	-3	0.00499
30	109303	F	30	194559	-3	0.00499
30	115014	P	30	202320	-3	0.00499
30	115035	F	30	428988	-3	0.00499
30	117430	P	30	218495	-3	0.00499
30	117430	P	30	302598	-3	0.00499
30	117452	F	30	294462	-3	0.00499
30	117477	F	30	225331	-3	0.00499
30	117484	P	30	302574	-3	0.00499
30	117510	P	30	302576	-3	0.00499
30	146129	F	30	146978	-3	0.00499
30	146262	P	30	200330	-3	0.00499
30	147463	P	30	218545	-3	0.00499
30	147479	F	30	147507	-3	0.00499
30	147489	F	30	386459	-3	0.00499
30	147507	F	30	294434	-3	0.00499
30	151119	F	30	258995	-3	0.00499
30	151119	F	30	334931	-3	0.00499
30	154682	F	30	154852	-3	0.00499
30	155520	F	30	302574	-3	0.00499
30	155527	P	30	225331	-3	0.00499
30	162163	P	30	169821	-3	0.00499
30	162374	F	30	239179	-3	0.00499
30	194559	P	30	218473	-3	0.00499
30	196729	F	30	218548	-3	0.00499
30	218489	P	30	386433	-3	0.00499
30	218506	P	30	258995	-3	0.00499
30	218506	P	30	334931	-3	0.00499
30	218517	P	30	225320	-3	0.00499
30	252432	F	30	283070	-3	0.00499
30	267382	F	30	323161	-3	0.00499
30	293656	P	30	406992	-3	0.00499
30	314997	F	30	402167	-3	0.00499
30	362735	P	30	417366	-3	0.00499
30	396762	F	30	396790	-3	0.00499

[truncated: 7 more sheets: TableS11, TableS12, TableS13, TableS14, TableS15, TableS16, TableS17]
